# Supplementary material for: Mapping the Neural Substrates of Cocaine Craving: A Systematic Review
Source: Brain Sci. 2024 Mar 29;14(4):329. doi: 10.3390/brainsci14040329 (PMC11048489; doi:10.3390/brainsci14040329)
Supplement: Supplementary file 1 [file brainsci-14-00329-s001.zip]

Archive with 1 entries (1 files):
- brainsci-2874919-supplementary.xlsx
