# Supplementary material for: Mapping the Neural Substrates of Cocaine Craving: A Systematic Review
Source: Brain Sci. 2024 Mar 29;14(4):329. doi: 10.3390/brainsci14040329 (PMC11048489; doi:10.3390/brainsci14040329)
Supplement: Supplementary file 1 [file brainsci-14-00329-s001.zip › brainsci-2874919-supplementary.xlsx]

## Sheet: Supplementary Tabe S1
Supplementary Table S1. Compiled variables of each study
Study	Objectives	Sample	Age	Cocaine Use status	Methods	Main Findings	Limitations
A variant on the kappa opioid receptor gene (OPRK1) is associated with stress response and related drug craving, limbic brain activation and cocaine relapse risk	To examine whether the OPRK1 rs6989250 C > G affects stress-induced cocaine craving and cortisol responses, subsequent cocaine relapse risk and the neural response to stress using functional magnetic resonance imaging (fMRI) in cocaine dependence.	- 67 subjects seeking inpatient treatment for cocaine dependence; - 36 men, 31 women; - All African American; - 10 CG heterozygous, 57 CC homozygous; - Subjects met the Diagnostic and Statistical Manual of Mental Disorders (DSM-IV) criteria for current cocaine dependence; - Individuals who met the DSM-IV criteria for current dependence on additional psychoactive substances other than alcohol and …	Range = 21–50	Abstinent cocaine-dependent subjects.	- Subjects were genotyped (CG: N = 10; CC: N = 57) and participated in a 3-day experiment in which they were exposed to personalized script-driven imagery of stress, drug cues and neutral scenarios, one condition per day, randomly assigned and counterbalanced across subjects; - Repeated measures of craving and cortisol were obtained; - Subjects were followed prospectively for 90 days to assess re…	- The putative functional single-nucleotide polymorphism (SNP) in the 5'-regulatory region of OPRK1 is associated with significantly higher stress-induced craving, cortisol responses and also increases subsequent risk of cocaine relapse in an African-American population with cocaine dependence; - In a follow-up study with a subset of subjects, the CG genotype group exhibited stress- and drug cue-…	- Genotype effects were of moderate to large effect sizes for each of the dependent measures in this study and larger than those reported for common variants in complex traits; - Small sample size; - No evaluation of the functionality of rs6989250; - Inability to perform haplotype analysis because of insufficient statistical power.
Activation of orbital and medial prefrontal cortex by methylphenidate in cocaine-addicted subjects but not in controls: relevance to addiction	- To evaluate the hypothesis that abnormalities in the orbitofrontal cortex (OFC) and anterior cingulate gyrus (CG) underlie craving and compulsive drug intake in addiction by comparing the regional brain metabolic responses of cocaine-addicted subjects with controls after administration of the stimulant drug methylphenidate (MP); - To assess whether the brain responses were linked to the dopamin…	Cocaine-addicted subjects		- Subjects had used cocaine (free-base or as crack) for at least the previous 6 months (at least “3 g” per week); - Average history of 13 ± 5 years of cocaine use.	- Positron emission tomography (PET) and [18F]deoxyglucose were used to compare the brain metabolic responses (marker of brain function) of cocaine-addicted subjects and controls to identify brain regions that are uniquely activated in addicted subjects by intravenous MP; - PET and [11C]raclopride were also used to measure the changes in dopamine (DA) induced by intravenous MP in the striatum and…	- The main difference in the brain metabolic response to MP between the control and cocaine-addicted groups was in an area in the right OMPFC that included BA 25 (ventral region in the anterior CG) and medial BA 11 (medial region in the OFC); - The significant correlation between MP-induced activation of BA 25 and MP-induced desire for MP and cocaine craving suggests that its abnormal activation …	- FDG measurements reflect the average activity over 30 min and thus may not be sensitive to short-lasting effects of MP; - The limited spatial resolution of our PET scanner did not allow researchers to quantify Bmax/Kd changes in the Nac; - The specific to nonspecific binding ratio for [11C]raclopride in the thalamus is low, so researchers cannot exclude the possibility that it reflects nonspeci…
		- 21 right-handed male subjects; - Education, 12 ± 2 years; - Intelligence quotient (IQ)-verbal, 103 ± 11; - Inpatients at Veterans Administration Hospital (Northport, NY) that fulfilled Diagnostic and Statistical Manual of Mental Disorders, fourth revision (DSM-IV) criteria for cocaine dependence; - Subjects who met DSM-IV criteria for cocaine abuse rather than dependence were excluded from the …	36 ± 5
		Controls
		- 15 healthy right-handed male subjects; - Education, 15 ± 2 years; - IQ-verbal, 115 ± 12; - Subjects that met DSM-IV criteria for alcohol or drug abuse or dependence were excluded from the study.	35 ± 7
An fMRI Study of the Interaction of Stress and Cocaine Cues on Cocaine Craving in Cocaine-Dependent Men	To elicit cocaine craving with cocaine cues presented during stress in order to simulate the confluence of stress and cocaine cues often faced by cocaine-dependent patients in periods leading up to cocaine relapse.	- 10 males with cocaine dependence; - All right-handed; - All African American; - Education in years, 14,2 ± 1,5; - Participants met DSM-IV criteria for cocaine dependence and had no other current Axis I diagnoses, with the exception of substance-induced mood disorder or substanceinduced mood disorder with psychotic features, as determined by the Structured Clinical Interview for DSM-IV (SCID); -…	43.6 ± 3.8	- Early stage of drug abstinence; - Days clean, 8 ± 4,9 days; - Years of use 15,9 ± 6,2 years; - All participants’ method of cocaine administration was through freebase (crack) smoking; - Current abstinence from cocaine use was determined by self-report and a urine drug screen.	Blood oxygen level-dependent (BOLD) fMRI was used to study activations of relevant brain regions during a stress condition (threat of shock) presented concomitantly with cocaine cues designed to elicit craving.	- Exposure to cocaine cues compared to neutral cues resulted in significant activations of posterior cingulate cortex, left insula, and right thalamus in treatment-seeking cocaine-dependent men in an early stage of cocaine abstinence; - The experience of cocaine use reminders during a stress condition was associated with activation of the left insula and anterior cingulate cortex; - Cocaine cravi…	- Although cocaine craving elicited by the cocaine scripts was greater than craving during the neutral scripts, it was modest in intensity compared to some previous studies; - The analyses were conducted using fixed effects models, so the generalizability of the results to the cocaine-dependent population must remain limited.
Association of methylphenidate-induced craving with changes in right striato-orbitofrontal metabolism in cocaine abusers: implications in addiction	To assess whether increasing dopamine would reverse the metabolic decrements in the cingulate and prefrontal and orbitofrontal cortices by measuring the effects of methylphenidate, a drug that increases dopamine, on brain glucose metabolism in cocaine abusers.	- 20 right-handed men; - Inpatients at the VA Medical Center, Northport, N.Y.; - Mean number of years of education = 12, SD = 2; - Mean verbal IQ = 103, SD = 11; - Subjects met the DSM IV criteria for cocaine dependence; - The exclusion criteria were current or past psychiatric disease other than cocaine dependence; past or present history of neurological, cardiovascular, or endocrinological dise…	Mean age = 36 years, SD = 5	- Subjects had used cocaine (freebase or crack), at least 4 grams a week, for at least the preceding 6 months; - Subjects were tested within 1 month of last cocaine use (mean = 14 days, SD = 7) and had an average history of 13 years (SD = 5) of cocaine use.	- Each subject underwent two PET FDG scans done on separate days; - The first was done 7 minutes after two sequential placebo injections (given 90 minutes apart), and the second was done 7 minutes after two sequential methylphenidate doses (0.50 and 0.25 mg/ kg i.v. given 90 minutes apart); - Prior to placebo and/or methylphenidate and 27 minutes after the first and the second methylphenidate dos…	- Dopamine enhancement is not sufficient per se to increase frontal metabolism; - There is an association between drug craving and the right orbitofrontal cortex and right striatum, a circuit involved with the salience of reinforcing stimuli; - Activation of the striato-orbitofrontal circuit may be one of the mechanisms associated with the loss of control and the compulsive drug administration ob…	- Failure to observe a correlation between regional brain changes induced by methylphenidate and self-reports of a high; - For longer lasting effects of methylphenidate such as changes in craving and mood, for which correlations were observed, it is important to realize that the behaviors only reflected one temporal measure, and their intensity may have varied over the 20- to 25-minute period of …
Cocaine cue-induced dopamine release in amygdala and hippocampus: a high-resolution PET [¹⁸F]fallypride study in cocaine dependent participants	To measure drug cue-induced DA release in the amygdala and hippocampus using high-resolution PET with [18F]fallypride.	- 12 non-treatment-seeking cocaine users; - 10 men; 2 women; - 3 African Americans; 1 Aboriginal; 8 Europeans; - Subjects met DSM-IV criteria for current cocaine dependence; - Recruited from the community through local advertisements; - All participants had a current or past history of other illicit substance use, but reported cocaine as their drug of choice; - No participants were currently seek…	39.5 ± 8.0	- Age of first use (years) = 23.7 ± 6.5; - Duration of use (years) = 15.9 ± 7.4; - Lifetime use (days) = 2100.3 ± 1548.5; - Cocaine use days/week, past 5 years = 4.3 ± 2.1; - Amount/week (g) = 7.5 ± 4.5; - Primary routes of administration were smoked cocaine (9) and intranasal powder (3).	- Cocaine-dependent volunteers underwent two [18F]fallypride high-resolution research tomography–PET scans, one with exposure to neutral cues and one with cocaine cues; - [18F]Fallypride non-displaceable-binding potential (BPND) values were derived for five regions of interest (ROI; amygdala, hippocampus, ventral limbic striatum, associative striatum, and sensorimotor striatum); - Regions of inte…	-This study provides the first evidence of drug cue-induced DA release in the amygdala and hippocampus in humans; - The preferential induction of DA release among high-craving responders suggests that these aspects of the limbic reward network might contribute to drug-seeking behavior.	Small number of female participants.
Cocaine cue-induced dopamine release in the human prefrontal cortex	- To assess the ability of drug-related cues to elicit DA release in the PFC of volunteers meeting criteria for current cocaine dependence; - To quantify [18F]fallypride binding in the substantia nigra (SN) and ventral tegmental area (VTA).	- 12 non-treatment-seeking cocaine users; - 10 men, 2 women; - 3 African Americans; 1 Aboriginal; 8 Europeans; - Subjects met DSM-IV criteria for current cocaine dependence; - Recruited from the community through local advertisements; - All participants had a current or past history of other illicit substance use, but reported cocaine as their drug of choice; - No participants were currently seek…	39.5 ± 8.0	- Age of first use (years) = 23.7 ± 6.5; - Duration of use (years) = 15.9 ± 7.4; - Lifetime use (days) = 2100.3 ± 1548.5; - Cocaine use days/week, past 5 years = 4.3 ± 2.1; - Amount/week (g) = 7.5 ± 4.5; - Primary routes of administration were smoked cocaine (9) and intranasal powder (3); - Last use before PET scan 1, h = 448 ± 357; - Last use before PET scan 2, h = 174 ± 8.	- High resolution positron emission tomography with [18F]fallypride was used to measure cortical and striatal DA D2/3 receptor availability in the presence versus absence of drug-related cues in volunteers with current cocaine dependence; - Regions of interest were defined on each individual’s MRI scan in stereotaxic space.	- The present report provides the first evidence of drug cue–induced DA release in human frontal cortex; - The statistically most robust effect was found in the mOFC with a threshold response in the ACC; - Individual differences in the magnitude of responses in the mOFC, DLPFC and ACC all correlated positively with self-reported craving; - In cocaine-dependent individuals, drug cues can induce DA…	- Small sample size; - Small number of female participants; - Researchers were not able to follow-up most participants to assess whether the reported effects predicted drug use after the scan.
Cocaine cues and dopamine in dorsal striatum: mechanism of craving in cocaine addiction	To test whether dopamine increases occur to conditioned stimuli in human subjects addicted to cocaine and whether this is associated with drug craving.	- 18 active cocaine-addicted subjects who responded to an advertisement were studied; - 17 males, 1 female; - 15 African Americans, 3 caucasians; - 13 ± 2 years of education; - Subjects fulfilled DSM-IV criteria for cocaine dependence; - Exclusion criteria included current or past psychiatric disease other than cocaine or nicotine dependence.	43 ± 6	- Subjects were active users for at least the previous 6 months (free-base or crack, at least “four grams” a week); - 18 smoked cocaine; - Years of cocaine use = 15 ± 7 years; - Dose used = 2.8 ± 1.6 g/d; - Days since last cocaine use = 2 ± 1.4 days.	- Cocaine-addicted subjects were tested using positron emission tomography and [11C]raclopride (dopamine D2 receptor radioligand sensitive to competition with endogenous dopamine) on 2 separate days; - Changes in dopamine were measured by comparing the specific binding of [11C]raclopride when subjects watched a neutral video (nature scenes) versus when they watched a cocaine-cue video (scenes of …	- The specific binding of [11C]raclopride in dorsal (caudate and putamen) but not in ventral striatum (in which nucleus accumbens is located) was significantly reduced in the cocaine-cue condition and the magnitude of this reduction correlated with self-reports of craving; - Subjects with the highest scores on measures of withdrawal symptoms and of addiction severity that have been shown to predi…	- The limited spatial resolution of the PET methodology constrained researchers to measure ventral striatum rather than Nac; - The poor temporal resolution fo the PET methodology limited the ability to detect short-lasting DA increases as reported for cocaine cues with voltammetry; - The [11C]raclopride method is best suited to detect DA release in regions of high D2 receptor density such as stri…
Cognitive control of drug craving inhibits brain reward regions in cocaine abusers	To test the hypothesis that a simple cognitive control procedure could reduce the subjective report of cue-induced craving in cocaine abusers, and to test the linked hypothesis that this would be associated with objective measures of inhibition of activity in brain regions (NAcc and OFC) that are implicated in the responses to drug conditioned stimuli.	- 24 active cocaine abusers; - 21 males and 3 females; - 12 smokers; -Verbal IQ = 92 ± 4; - Years of education = 13 ± 2; - Subjects fulfilled DSM-IV criteria for cocaine dependence; - Exclusion criteria included current or past psychiatric disease other than cocaine or nicotine dependence.	46 ± 5	- Subjects were active users for at least the prior 6 months (free-base or crack); - Average cocaine use of 16 ± 2 days per month; 2.2 ± 1 g/day; and 17 ± 6 years of abuse; - The average days since last use of cocaine for the baseline condition was 2.5 ± 2 days, for the no-inhibition (NI) was 3.2 ± 2 days, and for the cognitive inhibition (CI) it was 2.8 ± 2 days.	- PET and 2-deoxy-2[18F]fluoroD-glucose were used to measure brain glucose metabolism (marker of brain function) in cocaine abusers who watched a cocaine-cue video and compared brain activation with and without instructions to cognitively inhibit craving; - A third scan was obtained at baseline (without video), which was used as a measure of baseline brain metabolic activity; - The scans for the …	- When subjects were instructed to inhibit cue-induced craving (CI), metabolic activity decreased in the right NAcc and in the right medial OFC (mOFC) when compared with the condition with no inhibition instructions (NI) or when compared with the baseline condition; - The decrease with respect to the baseline condition indicates that the simple inhibitory control manipulation used was associated …	- The metabolic decreases in right OFC and NAcc with CI were not correlated with decreases in craving, which could reflect the limited temporal resolution of brain metabolic measurements (averaged activity over 30 min); - Since the region by hemisphere effect was not significant it cannot be ruled out that low statistical power rather than a true laterality effect is responsible for the lack of s…
Converging effects of cocaine addiction and sex on neural responses to monetary rewards	- To examine the influence of sex on monetary reward processing in cocaine dependence by exploring differences on a monetary reward task between clinically and demographically matched female and male cocaine users; - To identify brain regions where the effects of diagnosis and sex overlap (i.e., where the effects of sex overlap with the effects of illness, suggesting additive influence of these t…	Cocaine users	- Cocaine females = 44 ± 2; - Cocaine males = 44 ± 1; - Control females = 40 ± 3; - Control males = 40 ± 1.	- All cocaine users identified cocaine as their primary drug of choice; - Current cocaine abstinence (days since last use) in cocaine females = 0–548 (median = 27); in cocaine males = 0–2555 (median = 8); - Age of onset of cocaine use (years) in cocaine females = 23 ± 2; in cocaine males = 27 ± 2; - Duration of cocaine use (years) in cocaine females = 16 ± 2; in cocaine males = 15 ± 2; - Preferre…	- Craving was assessed via self-report ratings that were collected at 4 time points during the experiment (twice before, once in the middle, and once immediately after the fMRI task); - Participants performed a blocked monetary reward paradigm during fMRI that required successful button pressing for the color of drug and neutral words to earn money; - Blood–oxygen-level-dependent (BOLD) responses…	- During the task, cocaine users (as compared with healthy controls) and women (as compared with men) showed reduced activations to monetary rewards, such that these effects of cocaine dependence diagnosis and female sex were independent and additive in the hippocampus, middle/posterior cingulate, and middle temporal gyrus; - The distinct patterns of response in the posterior cingulate, hippocamp…	- Gonadal hormone levels were not measured and therefore researchers cannot account for the effects of circulating sex hormones; - The modest sample size in each group and particularly of healthy women, may have reduced the power to detect additional effects (e.g., in the ventromedial prefrontal cortex and striatum); - Because a blocked design was used, researchers were unable to separate potenti…
		- 28 cocaine users; - 14 males (12 African-American; 2 Caucasian); - 14 females (12 African-American; 2 Caucasian); - All cocaine users met DSM-IV criteria for cocaine dependence; - Current comorbid disorders were marijuana abuse (n = 1) and posttraumatic stress disorder (n = 1); - Past comorbid disorders included alcohol (n = 11), marijuana (n = 11), amphetamine (n = 1), and phencyclidine (n = 1…
		Healthy controls
		- 25 healthy controls; - 14 males (10 African-American; 1 Caucasian; 3 Hispanic); - 11 females (9 African-American; 1 Caucasian; 1 Hispanic); - Additional exclusionary criteria for healthy controls were past or present diagnosis of any Axis I disorder other than past alcohol abuse restricted to college or military service; - Healthy controls did not report regular use of any substance other than …
		All participants
		- 53 adults in good health and not taking any medications; - The groups were matched on all demographic and neuropsychological measures except for age, where controls were on average younger than cocaine users; - Cocaine users reported more depressive symptoms as assessed with the Beck Depression Inventory (BDI) than controls; - Only 5 controls were current or past smokers as compared with most (…
Cue-elicited functional connectivity of the periaqueductal gray and tonic cocaine craving	- To study the pain circuit response during cocaine withdrawal; - To examine sex differences in PAG activity and connectivity.	- 52 recently abstinent subjects with cocaine dependence (CD); - 42 men, 10 women; - CD met criteria for current cocaine dependence, as diagnosed by the Structured Clinical Interview for DSM-IV; - All subjects were physically healthy with no major medical illnesses or current use of prescription medications; - Other exclusion criteria included dependence on another psychoactive substance (except …	- Men = 46.7 ± 5.5; - Women = 41.0 ± 9.5.	- Recent cocaine use was confirmed by urine toxicology screens; - All subjetcts were drug-free while staying in an inpatient unit for 7–10 days prior to the study; - Monthly cocaine use (g, average, prior year) for men = 33.7 ± 39.3; for women = 21.1 ± 19.9; - Cocaine amount per use (g, prior month) for men = 1.5 ± 1.3; for women = 1.0 ± 0.8; - Days of cocaine use (prior month) for men = 19.8 ± 8…	- Activity and connectivity of the periaqueductal gray (PAG), a hub of the pain circuit, was examined during cocaine cue exposure in recently abstinent cocaine dependent participants; - Cocaine craving was assessed with the Cocaine Craving Questionnaire, brief version (CCQBrief), for all participants every two to three days during the inpatient stay; - Imaging data were processed with published r…	- Researchers observed increased PAG activation as well as task-related PAG connectivity with the vmPFC in CD viewing cocaine vs. neutral cues; - The PAG-vmPFC connectivity strength to viewing cocaine vs. neutral cues was positively correlated with the CCQ score for men but negatively for women, and the sex difference was confirmed by a slope test; - Further, the time series of PAG Granger caused…	- The PAG is a small brain region, which may hamper reliable identification of the BOLD signals given the low resolution of fMRI; - Cocaine withdrawal is associated with prominent anxiety and depression, and participants were evaluated with BDI-II and STAI at the baseline but not periodically as with the CCQ; thus, researchers were not able to directly assess the relationship between PAG circuit …
Cue-Induced Cocaine Craving: Neuroanatomical Specificity for Drug Users and Drug Stimuli	To determine if a neuroanatomical response observed in cocaine users when exposed to cocaine-related stimuli would be unique to cocaine users (i.e., not present in cocaine-naive comparison subjects) and unique to the cocaine stimuli (i.e., not present for neutral stimuli) but perhaps shared by nondrug evocative stimuli.	Cocaine users		- The primary method of cocaine administration was through freebase (crack) smoking; - Average years of cocaine use = 11 (range = 2–25); - Average monthly cocaine expenditure = $1,025 (range = $150–$5,000)	- All subjects underwent functional magnetic resonance imaging while viewing three separate films that portrayed 1) individuals smoking crack cocaine, 2) outdoor nature scenes, and 3) explicit sexual content; - All subjects first saw the nature film, and the order of the sex and cocaine films was counterbalanced across subjects; - Each scanning run consisted of a 3-minute rest period, a 4-minute …	- This study reports a distributed pattern of cortical activation, primarily prefrontal and limbic, that presumably reflects the cognitive and emotional processes that participate in the cue-induced craving state; - The majority of regions identified as craving sites exhibited similar responses to the sexually explicit material, thus implicating common circuits in drug and nondrug reactivity; - T…	- Researchers could not control for the role that expectations of obtaining either cocaine or sex after the study may have had on the subjects; - Further research should be able to disentangle the relative influences of the cognitive and emotional processes that participate in the cue-induced craving state.
		- 24 experienced cocaine users participated in the study; - 17 subjects were included in the fMRI analyses; - 14 men, 3 women; - 9 Caucasian, 8 African American; - 13 strongly righthanded, 1 left-handed, 3 ambidextrous; - No subject met criteria for any axis I psychiatric condition other than cocaine abuse or dependence.	34 years (range = 27–44)
		Comparison subjects
		- 18 healthy comparison subjects participated in the study; - 14 subjects were included in the fMRI analyses; - 9 men, 5 women; - 12 Caucasian, 1 Asian, 1 Hispanic; - 13 strongly right-handed, 1 left-handed; - Comparison subjects reported no history of cocaine use.	26 years (range = 19–39)
		All subjects
		- Subjects were recruited through local newspaper advertisements.
Decreased absolute amygdala volume in cocaine addicts	To evaluate whether volumetric and topological abnormalities exist in the amygdala of cocaine-dependent subjects that may represent a predisposition to cocaine addiction, or a drug-induced neuroadaptation.	Cocaine-dependent subjects		- Total years of drug intake = 9.5 ± 8.4; - Number of days in the past month subjects had used cocaine = 16.3 ± 8.5; - Amount of money spent on cocaine in the past week prior to neuroimaging = $302.5 ± $274.9; - Age of drug use onset = 25.2 ± 7.1; - “Current Intensity” query from the Quantitative Cocaine Inventory/Craving Scale (QCI/CS) score = 4.7 ± 0.5.	- Amygdala volume and topology were assessed by segmentation-based morphometric analysis, which provides absolute quantitative volumetric measures. - To act as a comparison for this a priori focus on the amygdala, the hippocampus, a neighboring connected structure that plays a role in reward and aversion, was examined; - Structural imaging data from two cohorts of cocaine-dependent subjects studi…	- Segmentation-based morphometry found the amygdala volume of cocaine-dependent subjects to be significantly less than in matched controls, and it was most pronounced in the right amygdala, which was decreased in volume approximately 23% (versus an approximate 13% volume decrease for the left); - The amygdala volumes of cocaine-dependent subjects were similar for each hemisphere, whereas those of…	- Modest number of subjects (n = 27 cocaine-dependent subjects), which limits statistical power; - The findings may not be generalized to other populations with addiction, such as females, since they represented only a small proportion of the cohort; - Restriction of the sample to right-handed cocaine-dependent subjects and normal controls that were tightly matched on a one-to-one basis limits th…
		- 27 cocaine-dependent subjects (Breiter et al., 1997, 1998); - 23 men, 4 women; - 17 Caucasian; - 26 right-handed; - 12.5 (range = 10–16) years of education; - Hamilton Rating Scale for Depression (HRSD) = 6.64 ± 5.82; - Hamilton Rating Scale for Anxiety (HRSA) = 4.08 ± 3.84; - Subjects were recruited on the basis of either a personal history of cocaine dependence that met DSM-IV criteria or a p…	33.9 (range = 26–45 years)
		Control subjects
		- 27 control subjects; - 21 men, 6 women; - 25 Caucasian; - 26 right-handed; - 14.9 (range = 12–18) years of education; - Control subjects were accrued as a general control sample for morphometric studies of psychiatric populations (Goldstein et al., 1999, 2002; Seidman et al., 1999, 2002) and had been structurally scanned following CMA procedures during the same period of time as the cocaine-dep…	35.6 (range = 23–46)
		All subjects
		- Matching of individuals from these cohorts was performed on the basis of age, gender, and handedness.
Decreased striatal dopaminergic responsiveness in detoxified cocaine-dependent subjects	To investigate the role of the dopamine system in effects such as craving, loss of control and compulsive drug intake.	Cocaine-dependent subjects		N.A.	- The function of the brain dopamine system of cocaine-dependent subjects and controls was compared using positron emission tomography (PET) and [11C]raclopride, a dopamine D2 receptor ligand sensitive to competition with endogenous dopamine, by measuring the relative changes in extracellular dopamine induced by intravenous methylphenidate (MP); - Dopamine responses to MP were measured in striatu…	- This study provides evidence of decreased striatal dopamine brain function in cocaine-dependent subjects; - It also shows na abnormal response in thalamus in cocaine-dependent subjects which was associated with cocaine craving; thus, suggesting thtat abnormal activation of thalamic dopamine pathways may participate in the expression of this unique behavior of the addicted subject.	- Because the specific to nonspecific binding ratio of [11C]raclopride in thalamus is quite low and MP decreased the nonspecific binding of raclopride (DV in cerebellum), researchers cannot exclude the possibility that MP-induced changes in thalamus in cocaine-dependent subjects reflects nonspedific effects; - Researchers cannot exclude the possibility that the decreased response to MO in cocaine…
		- 20 right-handed male subjects were studied 3–6 weeks after drug discontinuation; - Subjects were inpatients who fulfilled DSM IV diagnostic criteria for cocaine dependence and had used cocaine (free-base or crack) for at least the prior 6 months (at least 'four grams a week') but were otherwise medically healthy; - Exclusion criteria were current or past psychiatric (other than cocaine dependen…	36 ± 4
		Controls
		- 23 righ-handed male subjects; - Subjects were screened for a lack of history of drug or alcohol abuse (excluding nicotine/caffeine); - Exclusion criteria were otherwise as for cocaine-dependent subjects.	34 ± 7
		All subjects
		- None of the subjects was taking medications at the time of the study.
Dopamine increases in striatum do not elicit craving in cocaine abusers unless they are coupled with cocaine cues	- To evaluate the extent to which dopamine increases by themselves can induce craving in cocaine abusers; - To test if DA increases associated with craving reflected primary or secondary responses.	- 20 active cocaine-addicted subjects; - 15 current cigarette smokers; - 18 males, 2 females; - 16 African Americans, 4 Caucasians; - 13 ± 2 years of education; - Subjects responded to an advertisement; - Subjects fulfilled DSM-IV criteria for cocaine dependence; - Exclusion criteria included current medical illness and drug dependence other than cocaine or nicotine.	43 ± 6	- Subjects were active users for at least the prior 6 months (free-base or crack, at least “4 g” a week); - The preferred route of administration was smoked cocaine; -Years of cocaine use = 16 ± 7 years; - Dose used = 2.8 ± 1.6 g/day; - Days since last cocaine use = 2.5 ± 2 days (range 1 and 7 days).	- The effects of increasing striatal DA on drug craving in drug-addicted subjects was compared when tested with and without cocaine-conditioned cues.; - Methylphenidate (MP) was given concomitant to presentation of a cocaine cue video (scenes of subjects smoking cocaine) and of the presentation of a neutral video (nature scenes); - Positron emission tomography (PET) and [11C]raclopride were used …	- Failure to induce craving with MP may reflect the slow increases in DA induced by oral MP, which differ from the fast DA increases induced by conditioned cues; thus, fast DA changes as triggered by phasic DA cell firing may underlie craving rather than the slow DA changes produced by oral MP; - The current findings indicate that striatal DA increases (as induced by oral MP) while necessary, by …	- The poor temporal resolution of the PET [11C]raclopride method allowed for detection of DA changes over a 20- to 30-min period, limiting the ability to detect short-lasting DA increases as reported for cocaine cues with voltammetry; - The [11C]raclopride method is best suited to detect DA release in regions of high D2 receptor density such as striatum, but not low receptor density such as the a…
Enhanced Amygdala-Striatal Functional Connectivity during the Processing of Cocaine Cues in Male Cocaine Users with a History of Childhood Trauma	To investigate the (neurobiological) link among childhood trauma, state anxiety, and amygdala-frontostriatal activity in response to cocaine cues in regular cocaine users	Cocaine users		- Cocaine use (g/month) = 7.33 ± 6.08; - Cocaine use (days/month) = 8.50 ± 5.67; - Cocaine use, duration (years) = 6.00 ± 12.00; - Cocaine use, age of onset = 19.00 ± 4.00 - Cocaine use severity = 18.4 ± 5.83; - Lifetime cocaine abuse or dependence (DSM-IV) = 93% (n = 56); - The urine screens revealed that none of the cocaine users scored positive on alcohol or opioids, 4 scored positive on amphe…	- Blood oxygenation level-dependent responses were measured using functional magnetic resonance imaging while subjects performed a cue reactivity paradigm with cocaine and neutral cues; - Participants were asked to pay attention to full-color cocaine-related pictures (n = 46), neutral control pictures (n = 46), and target pictures (n = 12); - Each image was presented for 4 s and was preceded by a…	- Childhood trauma is related to enhanced amygdala-striatal connectivity during the processing of cocaine versus neutral cues in individuals with a cocaine use disorder, which may underlie habit behavior and poorer cognitive control; - State anxiety is related to reduced amygdala-mPFC connectivity during the processing of cocaine versus neutral cues in both cocaine users as controls, which may un…	- As the majority of the cocaine users included in the current study were polysubstance users, it is unclear whether the findings of the study are specific to cocaine users or whether they reflect alterations specific to alcohol or cannabis users instead; - Since there was a strong and positive association between self-reported levels of state anxiety and depressive symptoms, researchers cannot e…
		- 59 non-treatment seeking regular cocaine users; - IQ = 100.2 ± 8.4; - Childhood trauma (total score) = 42 ± 14; - State anxiety (total score) = 35 ± 16; - Lifetime prevalence of anxiety disorder = 6.8% (n = 4); - Lifetime prevalence of major depressive disorder = 34.4% (n = 20); - Lifetime alcohol abuse or dependence (DSM-IV) = 32.2% (n = 19); - Lifetime cannabis abuse or dependence (DSM-IV) = …	31.4 ± 7.6
		Controls
		- 58 non-drug using controls; - IQ = 104.7 ± 9.0; - Childhood trauma (total score) = 33.5 ± 7.5; - State anxiety (total score) = 28 ± 8; - Lifetime prevalence of anxiety disorder = 1.7% (n = 1); - Lifetime prevalence of major depressive disorder = 6.8% (n = 4); - Controls were also excluded if they met DSM-IV criteria for lifetime substance abuse or dependence or currently took any psychotropic m…	30.5 ± 8.1
		All participants
		- All participants were males; - All participants were recruited through local advertisement in the greater Amsterdam area in the Netherlands; - General exclusion criteria were major medical or neurological disease, lifetime history of psychotic or bipolar disorder or the presence of contraindications to MRI scanning, the use of antidepressants and/or antipsychotics, and a positive urine screenin…
Enhanced cue reactivity and fronto-striatal functional connectivity in cocaine use disorders	- To investigate the contributions of cue-elicited versus subjective craving-elicited brain activation; - To investigate whether CCA exhibited altered fcMRI within the reward cue processing network.	Chronic cocaine abuse/dependence		All CCA participants were abstinent from cocaine for a minimum of three days prior to their MRI scan to allow for elimination of the majority of active cocaine metabolites.	- Subjects completed a cue reactivity task and a resting state scan while undergoing functional magnetic resonance imaging; - Participants viewed 14 videos depicting cocaine consumption (e.g., someone snorting powder) or preparation (e.g., someone preparing a syringe) and 14 14 videos depicting food consumption (e.g., someone eating ice cream) or preparation (e.g., roasting tomatoes); - Video pre…	- CCA exhibited increased activation in the left DLPFC and occipital cortex for cocaine cues relative to HC; - Hierarchical analyses indicated that cocaine videos were associated with increased activation within the OFC, DLPFC, amygdalae and anterior thalamus in CCA relative to an appetitive control stimulus; - Hierarchical analyses also suggested that specifically modeling subjective craving res…	- Because the current sample size was small, null effects should be interpreted with caution; - Current results may have been biased by other clinical differences (depression, co-morbid use of other substances, presence of pharmacological agents, etc.) between the two populations; - The craving task by design involved the active rating of subjective experience rather than just passively viewing s…
		- 14 subjects with a confirmed diagnosis of chronic cocaine abuse and/or dependence (CCA); - Education = 12.5 ± 1.98 years of education; - Handedness quotient = 67.21 ± 71.48; - Participants were excluded from the study if they had a history of DSM-IV opiate or sedative dependence, learning disorder, attention-deficit hyperactivity disorder, any major neurological condition, diagnosis of a schizo…	37.14 ± 8.97
		Healthy controls
		- 16 gender, age, and educatio- nmatched healthy controls; - Education = 13.44 ± 1.90 years of education; - Handedness quotient = 90.10 ± 16.04; - Participants were excluded based on similar criteria, with the additional criteria of any history of diagnosed psychiatric disorders (with the exception of a remote history of substance abuse).	36.38 ± 8.77
Functional magnetic resonance imaging of cocaine craving	- To compare brain activation during craving to that during other emotional states; - To evaluate brain activation responses by cocaine-dependent patients to cues evoking happy or sad emotions to determine if susceptibility to craving is associated with other abnormalities in emotional response.	Cocaine-dependent patients		Patients reported regular use of cocaine up to the time of admission.	- Brain activity was measured in cocaine addicts and healthy subjects by functional magnetic resonance imaging (fMRI) while the subjects watched videotapes designed to elicit happy feelings, sad feelings, or the desire to use cocaine; - Each videotape consisted of an actress seated, looking at and talking directly to the camera (viewer); - There were a total of two sad tapes, two cocaine tapes, a…	- Cocaine-dependent subjects show highly specific activation of the anterior cingulate in response to cocaine cues, which precedes the self-reported onset of feelings of craving, and it is evident in patients who have only recently begun treatment but do not report craving while watching a cocaine-cue video; - Cocaine-dependent subjects show lower than normal activation of the frontal lobe, sugge…	N.A.
		- 11 right-handed cocaine-dependent patients; - 8 male, 3 female; - The patients all had recently been admitted to an inpatient drug dependence treatment unit, and met the DSM-III-R criteria for cocaine dependence; - Four patients also met the criteria for substance-induced mood disorder with depressive features, and a fifth met the criteria for generalized anxiety disorder.	34 years (range = 20–42)
		Healthy individuals
		- 21 right-handed healthy individuals; - 8 male, 13 female; - Subjects denied any more than occasional social use of alcohol or illicit drugs, and they reported no use of psychoactive substances during the 72 hours before functional magnetic resonance imaging (fMRI).	33 years (range = 24–60)
Hypothalamic response to cocaine cues and cocaine addiction severity	To investigate how the hypothalamus responds to drug cues and whether hypothalamic responses are related to clinical features such as craving and addiction severity.	- 23 recently abstinent, treatment‐seeking individuals; - 17 men, 6 women; - 7 European American, 15 African American, 1 others; - Years of drinking = 20.3 ± 13.7; Years of smoking = 14.2 ± 12.7; - Individuals were physically healthy with no major medical illnesses (none reported having a history of head injury or neurological illness) or current use of prescription medications; - Individuals met…	42.2 ± 7.6	- Recent cocaine use was confirmed by urine toxicology screens, but individuals were drug free while staying in the Clinical Neuroscience Research Unit (CNRU) of the Connecticut Mental Health Center prior to the current functional magnetic resonance imaging (fMRI) study; - Amount of average monthly cocaine use (gm) in the prior year = 17.5 ± 15.5; - Amount per use in grams = 1.1 ± 0.7; - Days of …	- In CD exposed to cocaine vs neutral cues during functional magnetic resonance imaging (fMRI), regional responses using established routines were examined; - CD participants were interviewed with the 18‐item Cocaine Selective Severity Assessment (CSSA) Scale to evaluate cocaine withdrawal signs and symptoms; - Cocaine craving was assessed with the CCQ, Brief version (CCQ‐Brief), for all CDs ever…	- The current findings showed increased activation of the hypothalamus in recently abstinent cocaine‐dependent individuals viewing cocaine versus neutral pictures; - The effect size of hypothalamic activation was significantly correlated with CCQ and CSSA scores, with greater hypothalamic activation reflecting stronger daily cocaine craving (tonic level of craving) and addiction severity; - Incre…	Relatively small sample size.
Hypothalamic Responses to Cocaine and Food Cues in Individuals with Cocaine Dependence	- To replicate higher hypothalamic activations to cocaine vs neutral cues in individuals with cocaine dependence CD; - To investigate whether the hypothalamus would show higher cocaine- than food cue-elicited activation in CD since cocaine cues are a stronger incentive than food cues; - To examine whether and how CD and healthy controls (HC) may differ in food cue-elicited hypothalamic activation.	Cocaine-dependent individuals		- Recent cocaine use was confirmed by urine toxicology screens, but individuals were drug-free for about 7 to 10 days while staying in the Clinical Neuroscience Research Unit of the Connecticut Mental Health Center prior to the current fMRI study; - Monthly cocaine use (g, average, prior year) = 37.3 ± 49.8; - Cocaine amount per use (g, prior month) = 1.6 ± 1.6; - Days of cocaine use (prior month…	- Regional responses in cocaine-dependent and healthy control participants exposed to cocaine/food (cocaine dependent) and food (healthy control) vs neutral cues were examined during functional magnetic resonance imaging; - CD participants were interviewed with the 18‐item Cocaine Selective Severity Assessment (CSSA) Scale to evaluate cocaine withdrawal signs and symptoms; - Cocaine craving was a…	- Researchers demonstrated higher activation in the hypothalamus, inferior parietal cortex (IPC), and visual cortex (VC) during exposure to cocaine vs food cues in CDs and during exposure to food cues in CD compared with HC; - Hypothalamic response to both cocaine and food cues was correlated with daily cocaine craving and days of cocaine use in the past month, with greater hypothalamic activatio…	- Small sample size; - CD and HC differed in years of cigarette smoking; - Participants were instructed to fast after midnight on the day of MR scan, and all reported not eating or drinking anything but water before scans; however, researchers did not have an objective measure to confirm their reports; - The wholebrain analyses did not reveal striatal responses to drug or food cues; - CCQ scores …
		- 20 recently abstinent participants; - 17 men, 3 women; - 5 European American, 15 African American; - Body mass index (BMI) = 25.5 ± 4.1; - Years of drinking = 29.8 ± 7.3; - Years of smoking = 18.4 ± 13; - Individuals were physically healthy with no major medical illnesses (none reported having a history of head injury or neurological illness) or current use of prescription medications; - Indivi…	46.8 ± 5.3
		Healthy controls
		- 24 age-, gender-, and BMI-matched individuals; - 19 men, 5 women; - 8 European America, 13 African American, 3 others; - BMI = 26.2 ± 3.0; - Years of drinking = 27.3 ± 9.7; - Years of smoking = 3.8 ± 8.0.	46.3 ± 5.9
Imaging brain mu-opioid receptors in abstinent cocaine users: time course and relation to cocaine craving	- To investigate the effect of cocaine on mu-opioid receptors (mOR); - To characterize the time course of the mOR change.	Cocaine users		- All subjects smoked cocaine and had used cocaine regularly for 7.2 ± 4.4 years, on 23.6 ± 4.5 of the 30 days before screening, and on 11.0 ± 2.8 of the 14 days before ward admission (they reported spending $569 ± $521 on cocaine during those 2 weeks); - Their last cocaine use was 16.0 ± 10.1 hours before admission.	- Regional brain mOR binding potential (BP) was measured with [11C carfentanil, a muopioid agonist, PET scanning in cocaine users over 12 weeks of abstinence on a research ward and in healthy control subjects; - Subjects received a magnetic resonance imaging brain scan, and were later admitted to the closed research ward of the NIDA IRP for a 3-month stay; - While on the ward, subjects had PET sc…	- The findings show that cocaine use is associated with elevations in regional brain mOR binding and that these elevations are related to craving for cocaine; - Mu-opioid receptor BP was increased in the anterior frontal, inferior frontal, prefrontal, anterior cingulate, and lateral temporal cortex after 1 day of abstinence; - Mu-opioid receptor BP remained elevated in the anterior frontal, infer…	- The mechanism of the brain mOR binding changes cannot be determined from the present data since the PET scan analysis does not distinguish between changes in receptor number/density (Bmax) and in receptor affinity (Kd); - The technique used also cannot distinguish between changes in the mOR and changes in its occupancy by endogenous ligands; - It is possible that the mOR binding changes observe…
		- 17 adult, nontreatment-seeking cocaine users with current cocaine abuse or dependence according to DSM-IV criteria; - 13 men, 4 women; - 11 African American men, 4 African American women, 2 white men; - Subjects were recruited from the community; - No subject reported opiate use during the month before admission, and all urine drug tests were negative for opiates; - 12 subjects (71%) were curre…	34.0 ± 3.9 (range = 24–39)
		Control subjects
		- 16 nondrug-using, healthy individuals; - 13 men, 3 women; - 5 African American men, 3 African American women, 8 white men; - 27% were current cigarette smokers; - Control subjects were selected to be similar to cocaine-using subjects in age and male/female ratio because age and gender are known to influence brain mOR binding.	33.6 ± 5.7 (range = 24–45)
Increased error-related thalamic activity during early compared to late cocaine abstinence	To investigate the overlapping pattern of regional brain activations during cognitive control and drug craving by testing two hypotheses that are in place to expalin how altered dACC, thalamic and insular activity may be associated with cravong and changes in cognitive control.	Early abstinence			- Error-related regional brain activation were compared in cocaine dependent patients early and late during abstinence; - Cocaine craving was assessed with the cocaine craving questionnaire, brief version (CCQ-Brief), for all participants on the same day or within days of the scan; - In all except 3 PCD’s, subjective feeling of difficulties in emotion regulation and impulse control were also asse…	- This study presents preliminary findings further implicating thalamus and insula in mediating drug craving and loss of control in patients with cocaine dependence; - Researchers showed that cocaine dependent patients (PCD) experienced greater subjective feeling of loss of control and cocaine craving during early (average of day 6) compared to late (average of day 18) abstinence; - The current r…	Since the current results are based on a contrast between stop error (SE) and stop success (SS) trials, one caveat is whether these results reflect greater error-related activation during SE > SS or less attention-related activation during SS > SE in the thalamus among PCD during early compared to late abstinence.
		- 9 abstinent patients with cocaine dependence (PCD); - 5 men, 4 women; - 4 African American, 5 Caucasian; - 11.4 ± 2.2 years of education; - 1 life time diagnosis of depression (11.1%); - 3 life time diagnosis of PTSD (33.3%).	36.6 ± 6.2	- Days of abstinence before fMRI = 5.8 ± 4.7; - Average number of days of cocaine use/month prior to admission = 19.1 ± 9.5; - Average number of years of cocaine use = 9.0 ± 5.1.
		Late abstinence
		- 17 abstinent patients with cocaine dependence (PCD); - 8 men, 9 women; - 7 African American, 10 Caucasian; - 12.4 ± 1.0 years of education; - 2 life time diagnosis of depression (11.8%); - 5 life time diagnosis of PTSD (29.4%).	36.8 ± 6.0	- Days of abstinence before fMRI = 18.0 ± 2.2; - Average number of days of cocaine use/month prior to admission = 17.8 ± 8.4; - Average number of years of cocaine use = 11.7 ± 6.7.
		All participants
		- 26 abstinent patients with cocaine dependence (PCD); - PCD met criteria for current cocaine dependence, as diagnosed by the Structured Clinical Interview for DSM-IV; - All subjects were physically healthy with no major medical illnesses (none of them reported having a history of head injury or neurological illness) or current use of prescription medications; - Other exclusion criteria included …		- Recent cocaine use was confirmed by urine toxicology screens upon admission; - Patients were drugfree while staying in an inpatient treatment unit prior to the current fMRI study.
Increased mu-opioid receptor binding detected by PET in cocaine–dependent men is associated with cocaine craving	To examine mu-opioid receptor binding in chronic cocaine abusers and its relation with human addictive behavior.	Cocaine-dependent subjects		- Mean duration of cocaine use = 8 ± 5 years (range 2–20).	- Mu-opioid receptor binding is examined in vivo by using [11C]carfentanil (CFN) and PET shortly after withdrawal and again after 4 weeks os supervised abstinence; - Cocaine-dependent subjects were scanned twice, the first time 1–4 days after last cocaine use, and again after 4 weeks of monitored abstinence on a closed reserach ward; healthy controls were scanned once; - Other measurements obtain…	- Mu-opioid receptor availability is increased in multiple brain regions of cocaine addicts, and the average increase persists for at least 4 weeks after withdrawal from the substance, confirming the presence of chronic mu-opioid receptor up-regulation; - Regional mu-opioid binding in frontal, temporal and anterior cingulate cortices and in the amygdalae is correlated with the severity of cravnig…	- Simultaneous increases in both receptor levels and endogenous opioid release could not be completely ruled out since the majority of basic research studies have focused on the basal ganglia, and the relation between endogenous opioid levels (or their mRNA) and mu-opioid receptor density has not been adequately explored in other brain regions; - Differentiation of receptor binding (Bmax) from re…
		- 10 right-handed male cocaine-dependent subjects; - Cocaine-dependent subjects were screened with de Diagnostic Interview Schedule and Addiction Severity Index; - The subjects met DSM-IIIR diagnostic criteria for cocaine dependence, but not for current opioid or other substance dependence, except nicotine; - No other history of psychiatric illness was detected, except for simple phobia in one of…	31 ± 4
		Healthy controls
		- 7 age- and sex-matched healthy controls; - Healthy subjects were screened by medical and psychiatric examinations and had no history of psychiatric or neurological illness or drug or alcohol abuse, as was also the case for their first-degree relatives.	32 ± 7
		All subjects
		- Subjects were recruited by advertisement.
Increased occupancy of dopamine receptors in human striatum during cue-elicited cocaine craving	To further explore the relationship between cocaine craving and dopamine receptor (DAR) occupancy in cocaine abusers.	- 19 individuals who met DSM-IV-TR criteria for stimulant abuse; - 16 men, 3 women; - 16 African Americans, 2 Caucasians, 1 Hispanic; - 18 of the 19 subjects had current or past histories of nicotine dependence, and all subjects had some history of other illicit substance abuse; - The subjects were not seeking treatment for their addiction; - Exclusionary criteria included lifetime history of any…	40,6 (range = 33–44)	- All individuals identified cocaine as their drug of choice; - Individuals reported snorting, smoking, and/or injecting cocaine at least twice a week for an average of 13 years (range: 3–26 years); - All participants tested positive for cocaine metabolites in urine at the screening interview, upon admission to an inpatient unit, or both, and reported regular recent cocaine use (at least twice pe…	- Whether cue-induced cocaine craving induced an increase in DAR occupancy, presumably by endogenous dopamine release, and whether self-reports of cocaine craving correlate with the magnitude of DAR occupancy were tested; - The change of occupancy of dopamine at D2-like receptors was measured with positron emission tomography (PET) and inferred a change of intrasynaptic dopamine (endogenous dopam…	- The present study suggests that changes in DAR occupancy can provide a surrogate marker of drug craving; - Receptor occupancy by dopamine increased significantly in putamen of participants who reported cue-elicited craving compared to those who did not; - The intensity of craving was positively correlated with the increase in DAR occupancy in the putamen; - These results provide direct evidence…	- In the correlation analysis of change in DAR occupancy and mean craving score, only those subjects who had a non-zero craving score were included, because including users with a zero craving score may introduce aspects of the change in DAR occupancy that are independent of any craving focus; - Cigarette smoking in the study sample could be a potential confound; - In the present study, the cocai…
Limbic activation during cue-induced cocaine craving	To test whether limbic activation occurs during cue-induced craving in humans.	Cocaine patients		- Patients reported an average of 8.1 years of cocaine use and 3.4 prior treatment admissions for the disorder; - On average, 13.5 days had elapsed since their last reported use of cocaine.	- Using positron emission tomography, relative regional cerebral blood flow (CBF) was measured in limbic and comparison brain regions of subjects during exposure to both non-drug-related and cocaine-related videos and during resting baseline conditions; - On the day of scanning, just before the PET session, an intravenous line was placed in the subject’s left arm to permit continuous infusion of …	- Limbic regions (amygdala and anterior cingulate) demonstrated a significant increase in regional CBF in response to the cocaine video within the cocaine patient group, which were reliably different from the pattern in the comparison subjects; - Moreover, basal ganglia demonstrated decrease in regional CBF in response to the nondrug video; - This pattern did not occur in the cocaine-naive compar…	- The possibility that the cocaine video produced other, unmeasured or less specific subjective responses cannot be completely ruled out; - It is also theoretically possible that some difference between the patients and the comparison subjects other than cocaine history could account for the differential limbic activation in response to the cocaine video; - The possibility that seeing a second vi…
		- 14 right-handed male cocaine patients in treatment; - 12 African American; - 12,9 years of education; - All patients met the DSM-III-R criteria for cocaine dependence.	37
		Comparison subjects
		- 6 righ-handed male cocaine-naive comparison subjects; - 2 African American; - 15,5 years of education.	27
Modeling Causal Relationship Between Brain Regions Within the Drug-Cue Processing Network in Chronic Cocaine Smokers	To investigate the causal interaction between the brain regions within the drug-cue processing network in chronic cocaine users during cocaine-cue exposure.	Cocaine		- Frequency (days/week) = 3 ± 1.2 (range = 2–6); - Duration of use (years) = 16 ± 8 (range = 3–34); - Money spent ($/week) = $220 ± 131 (range = $70–550.	- Participants viewed 30 cocaine-related visual stimuli (15 unique stimuli presented twice) and 30 neutral visual stimuli (15 unique stimuli presented twice); - During the cue exposure task, which took 7 min to complete, participants viewed two blocks of cocaine cues and two blocks of neutral cues presented in a counterbalanced manner across participants; - Stimuli (either cocaine or neutral) pre…	- This study is the first demonstration of a causal interaction between ROIs within the drug-cue processing network in cocaine users; - During exposure to cocaine cues, cocaine smokers showed a feed-forward effective connectivity pattern between the ROIs of the drug-cue processing network (amygdala → hippocampus → dorsal striatum → insula → medial frontal cortex, dorsolateral prefrontal cortex, a…	- Although a ‘pure’ cocaine-using group may have been a strength of the present study, its findings may not be generalizable to cocaine users who abuse alcohol as the present study cocaine group had a very low alcohol use history; - There were not enough female cocaine smokers (n = 5) to investigate potential gender differences in the study outcome; - Although a theoretical model based on our res…
		- 20 non-treatment-seeking chronic cocaine smokers abstinent from cocaine for 72 h; - 15 male, 5 female; - 7 Caucasian, 11 African American, 2 Hispanic; - 13.4 ± 2,4 years of education; - 7 non-drinkers; - 7 non-smokers; - 13 met a DSM-IV-R diagnosis of either abuse or dependence for cocaine, whereas 7 did not meet any such criterion as confirmed by SCID.	46 ± 6.4 (range = 29–53)
		Control
		- 17 healthy volunteers matched for age, education, and ethnic background; - 13 male, 4 female; - 5 Caucasian, 11 African American, 1 Hispanic; - 13.5 ± 2,1 years of education; - 11 non-drinkers; - 11 non-smokers.	46 ± 7 (range = 25–53)
		All participants
		- Participants were recruited from the Substance Use Research Center at Columbia University Medical Center and by advertising in New Jersey and New York newspapers and word-of-mouth; - Groups did not differ in alcohol use quantity, cigarette use frequency and quantity, and caffeine use frequency and quantity; - All participants were administered a urine screen to rule out pregnancy in women, and …
Neural activity associated with stress-induced cocaine craving: a functional magnetic resonance imaging study	To investigate whether brain responses to stress would differ between cocaine abusers and healthy controls as stress-related coping difficulties are often associated with cocaine dependence.	Cocaine-dependent individuals	38.75 ± 4.77	- Cocaine-dependent subjects reported regular cocaine use for a period of 9 years (SD = 6) with average cocaine use on 14 days (SD = 9.08) and spending an average of *$224 per week (SD = *$335) (approximately 2 g of crack weekly) in the 30 days prior to inpatient admission; - All patients were participating in treatment for their cocaine addiction and had been substance free for a minimum of 2 we…	- Blood oxygenation level dependent (BOLD) signal changes were assessed in a functional magnetic resonance imaging (fMRI) session with healthy controls and treatment-engaged, abstinent, cocaine-dependent individuals (patients) as they participated in brief guided imagery and recall of three personal stress and three personal neutral situations; - Three stress imagery scripts were developed for ea…	- During stress, patients showed significantly less BOLD activation than controls in specific frontal and paralimbic regions, such as the anterior cingulate (AC) region, left hippocampal/parahippocampal region, right fusiform gyrus, and the right postcentral gyrus; - On the other hand, patients had increased activity in the caudate and dorsal striatum region during stress, activation that was sig…	- Small sample of control subjects; - Gender differences were not studied due to the few women in the sample; - Certain areas such as the amygdala that is known to be involved in emotional processing was not found to be active during this study; - Both specific imaging parameters and small sample size may contribute to an inability to detect all possible brain areas that could be involved in emot…
		- 20 cocaine-dependent individuals who were residing on a locked inpatient treatment research facility volunteered to participate in this study; - 16 men, 4 women; - 35% Caucasian, 60% African American; - 17 right-handed, 3 left-handed; - Years of education = 12.6 ± 1.29; - All patients met Diagnostic and Statistical Manual of Mental Disorders, Fourth Edition (DSM-IV) criteria for current cocaine…
		Healthy controls	32.8 ± 4.74
		- 8 healthy control individuals with no history of drug abuse and who were not currently on any medications; - 55% Caucasian, 33% African American; - 7 right-handed, 1 left-handed; - Years of education = 13.44 ± 2.06; - Individuals were recruited through advertising and flyers posted in local area newspapers; - Controls were light social drinkers with an average consumption of 1.3 drinks per week…
Neural correlates of high and craving during cocaine self-administration using BOLD fMRI	To test whether mesocorticolimbic (MCL) regional neural activity correlates with self-reports of the subjective effects of cocaine and is distinct from that previously seen following single, passive cocaine administration.	- 8 right-handed males; - Recruited from the general population via local advertisements; - 13 ± 1.1 (range = 12–14) years education; - All subjects met DSM-IV criteria for cocaine dependence, and none met criteria for any other Axis I or II psychiatric disorder. - Subjects were excluded if they were positive for HIV, hepatitis, had potentially jeopardous medical conditions, had concomitant or hi…	36 ± 6.8 (range = 23–41)	- All subjects were exclusively crack cocaine users; - Participants were 8–48 h abstinent from cocaine by self-report and positive for cocaine only upon admission; - 11.2 ± 3.5 (range = 6–15) years of experience smoking crack cocaine.	- Experienced cocaine users were allowed to self-administer intravenously delivered cocaine during fMRI within a medically supervised self-administration (SA) procedure; - Subjects chose both when and how often i.v. cocaine administration occurred; - Subjects were instructed to press the button when they wanted cocaine and were informed they would receive the drug unless it was currently being ad…	- This study provides the first direct evidence that the same MCL regions implicated in preclinical models of cocaine reinforcement are also engaged during human drug-taking behavior; - When combined across all injections, behavioral ratings of HIGH declined before and increased after cocaine SA, while CRAVING ratings increased before and transiently decreased immediately after SA; - Correlations…	- The HIGH and CRAVING constructs appear not to be independent, which may account for the partial overlap of brain regions in their correlational topography; - With this design, it is not possible to discriminate between introspective demand and the potential interactions of drug with the self-rating task; - Since some subjects did not take all available doses, this paradigm may not have engender…
Neural correlates of stress-induced and cue-induced drug craving: influences of sex and cocaine dependence	To investigated the main and interactive influences of diagnostic group (with and without cocaine dependence), sex, and cue state (stress, drugrelated, neutral-relaxing) on regional brain activation.	Cocaine-dependent patients			- Functional MRI was used to assess responses to individualized scripts for stress, drug/alcohol cue and neutral relaxing-imagery conditions; - Two stress, two substance cue, and two neutral-relaxing scripts were developed for each participant; - Each stress situation was individually calibrated by the participant using a 10-point Likert scale ranging from 1 (“least stressful”) to 10 (“most stres…	- In cocaine dependence, corticostriatal-limbic hyperactivity appears to be linked to stress cues in women, drug cues in men, and neutral-relaxing conditions in both; - These findings suggest that corticostriatal-limbic hyperactivity may be particularly linked to stress cues in cocaine-dependent women and drug cues in cocaine-dependent men, with both cocaine-dependent groups also showing corticos…	- Possible susceptibility artifacts during fMRI; - Potential for cues to have lingering subjective or neural effects; - Frequent tobacco smoking was observed among cocaine-dependent subjects; - Although the exploratory analysis did not find a significant influence of menstrual cycle phase in the group and condition effects in women, the sample sizes for women in each phase were small.
		- 30 cocaine-dependent patients; - Patients were treatment-seeking on admission and treatment-engaged while residing on a locked inpatient research unit and participating in treatment there for at least 2 weeks before functional MRI (fMRI) scanning; - Inclusion criteria included a current diagnosis of cocaine dependence as determined by the Structured Clinical Interview for DSM-IV and weekly self…	Range = 21–50	-
		Cocaine-dependent women
		- 16 cocaine-dependent women; - 7 Caucasian; - 13 current tobacco smokers; - 12,6 ± 1,1 years of education; - Alcohol use (days/past 30 days) = 12.1 ± 9.2; - Years of alcohol use = 11.9 ± 6.3.	36.9 ± 6.4	- Cocaine use (days/past 30 days) = 20.2 ± 9.1; - Years of cocaine use = 8.4 ± 6.7.
		Cocaine-dependent men
		- 14 cocaine-dependent men; - 7 Caucasian; - 11 current tobacco smokers; - 12.1 ± 1.8 years of education; - Alcohol use (days/past 30 days) = 8.7 ± 8.3; - Years of alcohol use = 15.75 ± 8.0.	35.9 ± 5.2	- Cocaine use (days/past 30 days) = 18.1 ± 8.9; - Years of cocaine use = 11.3 ± 6.5.
		Comparison subjects
		- 36 comparison subjects; - Subjects were free of psychiatric disorders, were of similar age to the cocaine-dependent group, and were not hospitalized; - All comparison subjects reported recreational alcohol consumption (an average of six drinks per week) and had never met criteria for abuse or dependence; - Subjects had not consumed alcohol for at least 72 hours before scanning.		-
		Female controls
		- 18 female controls; - 8 Caucasian; - 2 current tobacco smokers; - 15.1 ± 2.1 years of education; - Alcohol use (days/past 30 days) = 2.2 ± 3.0; - Years of alcohol use = 4.5 ± 4.7.	31.2 ± 8.8	-
		Male controls
		- 18 male controls; - 11 Caucasian; - 3 current tobacco smokers; - 14.7 ± 2.2 years of education; - Alcohol use (days/past 30 days) = 6.0 ± 7.1; - Years of alcohol use = 14.0 ± 10.	33.4 ± 9.8	-
Noradrenergic correlates of chronic cocaine craving: neuromelanin and functional brain imaging	To localize the locus coeruleus (LC) and quantify its signal intensity, and to query whole-brain responses and how these regional activities interact with the LC during exposure to drug vs. neutral cues in cocaine users (CU).	Cocaine users		- Years of cocaine use = 17.6 ± 9.9; - Days of cocaine use, prior month = 19.2 ± 8.5; - Total use (gm), prior month = 30 ± 39; - Cocaine Craving Questionnaire (CCQ) score = 40.0 ± 16.2.	- Neuromelanin imaging was used to localize the LC and quantified LC neuromelanin signal (NMS) intensity in all the study participants, and fMRI to investigate cue-induced regional responses and LC functional connectivities, as quantified by generalized psychophysiological interaction (gPPI) in CU; - Participants viewed cocaine-related or neutral pictures in alternating blocks; - A total of six c…	- We demonstrated significantly higher NMS in the LC in CU, as compared to NU, suggesting neurotoxic effects of cocaine on the noradrenergic (NA) system; - Drug as compared to neutral cues evoked higher activations in the medial prefrontal cortex, amygdala, and fronto-parietal regions, and, in contrast, lower activation in bilateral parahippocampal gyri (PHG); - Both cue-elicited PHG activity and…	- LC connectivities support chronic cocaine craving by engaging the PHG memory system, and may also be involved in adaptive processes central to a healthy cognition; - LC is a small structure, and, although the great majority of neuromelanin images were acquired with 3-Tesla machines, there has been discussion whether a 7-Telsa magnet demonstrates higher sensitivity; - It remains to be seen wheth…
		- 44 current cocaine users (CU); - 37 men, 7 women; - Alcohol Use Disorder Identification Test (AUDIT) score = 4.8 ± 5.7; - Fagerström Test for Nicotine Dependence (FTND) score = 3.6 ± 2.8; - CU met Diagnostic and Statistical Manual of Mental Disorders IV (DSM-IV) criteria for cocaine dependence, and tested positive for cocaine in urine toxicology; - CU who reported current use of other illicit s…	46.5 ± 7.2
		Nonusers
		- 59 nonusers (NU); - 44 men, 15 women; - AUDIT score = 3.7 ± 4.3; - FTND score = 0.3 ± 1.2.	43.7 ± 9.8
		All participants
		- All participants were recruited from the greater New Have area of Connecticut; - All participants were required to be physically healthy with no major medical illnesses, other Axis I disorders (except nicotine use disorders), current use of prescription medications, or history of head injury or neurological illness; - All participants stayed at a locked inpatient unit at the Connecticut Mental …
Regional brain metabolic activation during craving elicited by recall of previous drug experiences	To assess the relation between regional brain activation and cocaine cue-elicited responses.	- 13 current cocaine addicted subjects; - 8 men, 5 women; - Selected from a pool of active cocaine abusers who responded to an advertisement; - The inclusion criteria were (a) DSM IV diagnostic criteria for active cocaine dependence, (b) continuous use of cocaine for at least the prior 6 months with claimed cocaine use of at least “three and a half grams” a week, (c) use of cocaine intravenously …	37.2 ± 6.5	- Years of cocaine use = 13.5 ± 8.0; - Total use (gm) per week = 7.2 ± 4.4; - Days since the last use of cocaine (prior to the PET study) = 7 ± 9; - Amount used (gm) in the last cocaine binge = 0.9 ± 0.8.	- Subjects were scanned with FDG twice after a neutral theme interview and after a cocaine theme interview; - For the neutral theme interview subjects were asked to describe with as much detail as possible their family genogram, and For the cocaine theme interview, subjects were asked to describe with as much detail as possible their personal method of preparing cocaine to achieve optimal drug ef…	- This study shows increases in abolute and relative metabolic measures in the orbitofrontal and left insular cortices and in the relative metabolic measures in cerebellum in cocaine abusers during a cocaine-theme interview designed to elicit craving; - The fact that in this study the activation of the orbitofrontal cortex did not correlate with the self reports of craving indicates that it may r…	- Even though this study lacks randomization between neutral-theme and cocaine-theme interview in day one and day two scans which might have potentiate biological variabilty in the scans, the metabolic changes induced by cocaine theme interview were significantly more than that of similar test-retest paradigm in the baseline condition previuosly reported; - This study also revealed less than 40% …
Resting State Functional Connectivity of the Lateral and Medial Hypothalamus in Cocaine Dependence: An Exploratory Study	To examine the resting state funcitional connectivity (rsFC) of the lateral hypothalamus (LH) and medial hypothalamus (MH) in individuals with cocaine dependence (CD) as compared to healthy controls (HC); - To explore potential sex differences in hypothalamus dysfunction in relation to cocaine misuse.	Cocaine dependent subjects		- Amount of average monthly cocaine use (gm) in the prior year = 26.1 ± 32.0; - Average cocaine amount per use (gm) = 1.4 ± 1.3; - Days of cocaine use in the prior month = 15.9 ± 9.9; - Years of cocaine use = 19.2 ± 8.0; - Cocaine Craving Questionnaire, brief version (CCQ-Brief) score across all assesments = 22.7 ± 11.9; - CCQ-Brief score on the day or within 2 days of the scan = 19.3 ± 6.6; - CD…	- rsFC of the LH and MH was examined using fMRI; - One 10-min resting state BOLD scan was obtained for each participant with eyes closed.	- Compared to HC, CD showed increased lateral hypothalamic connectivity with dorsolateral prefrontal cortex and decreased functional connectivity with the ventral precuneus; - CD showed increased medial hypothalamic connectivity with the inferior parietal lobule and decreased connectivity with the ventromedial prefrontal cortex, temporal gyrus, fusiform gyrus, and ventral striatum; - The connecti…	- The hypothalamus is a relatively small structure, and image resolution as well as inter-subject variation in anatomy pose challenges to accurately identifying the hypothalamus; - CD may differ from HC in details of alcohol and nicotine use, or other clinical variables, such as history of childhood trauma, that were not assessed in the current study; - Although candidates with clinical depressio…
		- 70 recently abstinent subjects with cocaine dependence (CD); - 52 men, 18 women; - 51 current cigarette smokers, 19 non-smokers; - 18 ± 9.0 years of alcohol use; - CD met criteria for current cocaine dependence, as diagnosed by the Structured Clinical Interview for DSM-IV; - Beck Depression Inventory (BDI) score = 10.0 ± 7.5; - State-Trait Anxiety Inventory (STAI) score = 34.0 ± 8.1 (state) and…	40.7 ± 7.7
		Healthy control subjects
		- 70 age- and gender-matched healthy controls (HC); - 46 men, 24 women; - 21 current cigarette smokers, 49 non-smokers; - 19 ± 11.7 years of alcohol use.	38.5 ± 9.4
		All subjects
		- All subjects were physically healthy with no major medical illnesses or current use of prescription medications; - None reported having a history of head injury or neurological illness; - Other exclusion criteria included dependence on another psychoactive substance (except nicotine) and current or past history of psychotic disorders; - Individuals with current depressive or anxiety symptoms re…
Resting state hypothalamic and dorsomedial prefrontal cortical connectivity of the periaqueductal gray in cocaine addiction	- To examine how altered resting state functional connectivity (rsFC) of the periaqueductal gray (PAG) related to clinical variables of cocaine use in CD; - To explore sex differences in cue-elicited functional connectivity of PAG in CD.	Cocaine-dependent individuals		- Monthly cocaine use (g, average, prior year) = 28.2 ± 26.8; - Cocaine amount per use (g, prior month) = 1.3 ± 1.0; - Days of cocaine use (prior month) = 19.6 ± 8.7; - Years of cocaine use = 16.9 ± 9.5; - Cocaine Craving Questionnaire (CCQ) score = 41.8 ± 15.1; - Cocaine Selective Severity Assessment (CSSA) score = 30.3 ± 20.1; - CD were drug-free while staying in an inpatient unit for 7–10 days…	- rsFC of the PAG was examined using fMRI; - One 10-min resting state fMRI scan was obtained for both CD and HC with eye closed but awake.	- Compared with HC, CD showed higher PAG rsFC with the hypothalamus, dmPFC, and bilateral IPL; - The strength of PAG rsFC with the hypothalamus was negatively correlated with CCQ score, and the strength of PAG rsFC with the dmPFC was negatively correlated with monthly cocaine use and cocaine amount per use; - CCQ score completely mediated the correlation between PAG–dmPFC and PAG–hypothalamus con…	- Participants stayed eyes-closed for the resting state scan, but a recent study reported higher reliability of rsFC for eyes-opened as compared with eyes-closed state; - The sample size was moderate, and men and women were unevenly represented; - Although years of smoking and other clinical variables were included as covariates in data analyses, the effects of cigarette smoking on the current fi…
		- 52 recently abstinent subjects with CD; - 42 men, 10 women; - Years of drinking = 26.8 ± 10.8; - Years of smoking = 17.5 ± 11.4; - CD met criteria for current dependence, as diagnosed by the Structured Clinical Interview for DSM-IV.	44.9 ± 7.2
		Healthy control participants
		- 52 age- and gender-matched healthy control (HC) subjects; - 39 men, 13 women; - Years of drinking = 26.1 ± 11.1; - Years of smoking = 2.0 ± 6.5.	44.0 ± 8.8
		All subjects
		- All subjects were physically healthy with no major medical illnesses or current use of prescription medications; - None reported having a history of head injury or neurological illness; - Other exclusion criteria included dependence on another psychoactive substance (except nicotine) and current or past history of psychotic disorders.
Reward-Related Responses and Tonic Craving in Cocaine Addiction: An Imaging Study of the Monetary Incentive Delay Task	- To investigate the relationship between cocaine craving and brain responses to monetary reinforcer in the monetary incentive delay task (MIDT); - To examine the ventral striatum (VS) as a specific region of interest (ROI).	Cocaine-dependent individuals		- Monthly cocaine use (g, average, prior year) = 29.8 ± 38.2; - Cocaine amount per use (g, prior month) = 1.4 ± 1.5; - Days of cocaine use (prior month) = 19.8 ± 8.8; - Years of cocaine use = 16.5 ± 9.6; - Cocaine Craving Questionnaire (CCQ) score = 39.6 ± 16.6; - CDs were drug/medication free while staying at the Clinical Neuroscience Research Unit of the Connecticut Mental Health Center for app…	- A MIDT in which a reward cue (a dollar, a cent, or no money) appeared on the screen at the beginning of each trial was employed; - Participants were told to press a button as quickly as possible to collect the money in the target box (win) before it disappeared; - Participants received the money they won from the task in addition to a base payment; - Feedback was shown on the screen after each …	- Cocaine-addicted individuals did not show differences in regional, including ventral striatal, responses to reward outcomes in the MIDT compared with drug-free HCs; - Cocaine-addicted individuals showed higher insula and motor cortical responses to monetary reinforcer in association with tonic cocaine craving; - Recent cocaine use may result in a higher level of cocaine craving during abstinenc…	- Significant group differences in the reward-related activities were not observed, which may reflect the abstinence state of the CDs; - The effects of cigarette smoking on the current findings could not be entirely ruled out; - Specific hypotheses as to how reward-related regional responses may differentiate CDs and HCs or associate with craving in CDs were not formulated, thus the study should …
		- 50 cocaine-dependent individuals (CDs); - 40 men, 10 women; - Years of drinking = 27.0 ± 10.0; - Years of smoking = 17.4 ± 11.8; - CDs met the criteria for current cocaine dependence as diagnosed by the Diagnostic and Statistical Manual of Mental Disorders, Fourth Edition.	44.5 ± 4.1
		Healthy controls
		- 45 healthy controls (HCs); - 29 men, 16 women; - Years of drinking = 24.0 ± 10.0; - Years of smoking = 2.2 ± 6.6.	41.8 ± 8.4
		All participants
		- All participants were physically healthy with no major medical illnesses or current use of prescription medications; - None reported having a history of head injury or neurological illness.
Sex differences in brain activation during stress imagery in abstinent cocaine users: a functional magnetic resonance imaging study	To examine the effect of sex on stress responses in abstinent cocaine users.	Men			- The script-driven imagery paradigm was used to induce stress in abstinent cocaine users while they underwent brain imaging; - In a session before the functional magnetic resonance imaging (fMRI) study, all subjects met with a clinical psychologist to complete a scene development questionnaire, in which they identified recent stressful situations; - There were two types of trials in the study, e…	- When contrasting men and women during stressful imagery, women demonstrated greater activation in the left anterior and right posterior cingulate, left insula, and middle and inferior frontal cortices, despite reporting similar changes in anxiety and cocaine cravings; - The regional brain activations in women seemed to play a role in their experiencing anxiety and craving for cocaine, because a…	- The present study did not include healthy individuals as control subjects; therefore, although the sex differences in brain activation reported here were confined within the frontolimbic circuitry and are consistent with earlier work in healthy subjects, these results might be specific to cocaine-dependent individuals. - Because the subjects in the present study were abstinent, these results mi…
		- 17 men; - 70.6% African American, 11.8% Caucasian, 17.6% Hispanic and other; - 12.6 ± 2.4 years of education; - Lifetime Prevalence of PTSD (%) = 11.8; - Lifetime Prevalence of Major Depression (%) = 41.2; - Childhood Trauma Questionnaire (CTQ) Total Score = 50.6 ± 21.8; - CTQ Sexual Abuse Subscore 7.3 ± 5.2; - Hematocrit Level 43.5 ± 2.5.	35.9 ± 8.3	- Average Number of Days of Cocaine Use per Past Month = 18.2 ± 9.4; - Total Number of Years of Cocaine Use = 9.4 ± 7.8; - Days of abstinence = 16.7 ± 2.6 (range = 14–22).
		Women
		- 10 women; - 80.0% African American, 10.0% Caucasian, 10.0% Hispanic and other; - 12.0 ± 1.1 years of education; - Lifetime Prevalence of PTSD (%) = 20.0; - Lifetime Prevalence of Major Depression (%) = 20.0; - CTQ Total Score = 43.5 ± 14.0; - CTQ Sexual Abuse Subscore = 6.6 ± 2.6; - Hematocrit Level = 42.1 ± 3.8; - Women receiving oral contraceptives, peri- and postmenopausal women, E157and pre…	36.5 ± 6.2	- Average Number of Days of Cocaine Use per Past Month = 19.8 ± 6.5; - Total Number of Years of Cocaine Use = 11.0 ± 5.4; - Days of abstinence = 15.8 ± 1.9 (range = 14–20).
		All subjects
		- 27 cocaine-dependent subjects;D157 - All subjects met criteria for current cocaine dependence as diagnosed by the Structured Clinical Interview for DSM-IV; - All subjects were physically healthy with no major medical illnesses or current use of prescription medications; - None of them reported having a history of head injury or neurologic illness; - Other exclusion criteria included dependence …		- Participants had a mean lifetime history of regular cocaine use (at least 3 times weekly) of 9.4 ± 6.6 years and average cocaine use on 19.0 ± 8.7 days of the past 30 days before admission; - Participants were drug-free for a minimum of 2 weeks while staying in an inpatient treatment unit.
The neural correlates of cue-induced craving in cocaine-dependent women	To identify the changes in distributed neural activity that link cocaine use reminders to enhanced drug seeking and use behaviors in cocaine-dependent women.	- 8 right-handed African American women; - Questionnaire for Mental Imagery score = 61 ± 27; - Subjects fulfilled DSM-IV criteria for cocaine dependence and no other axis I disorders as ascertained by the Structured Clinical Interview for DSM-IV (SCID); - Six of eight subjects were currently in an outpatient drug treatment program; - Study subjects did not fulfill dependence criteria for any othe…	41.0 ± 4.2	- Drug item score from the Addiction Severity Index = 0.24 ± 0.12; - Duration of cocaine abstinence (days) = 7.1 ± 4.7; - Craving frequency (daily frequency of experienced cocaine craving in the 7 days preceding study entry) = 3.8 ± 2.0; - Craving response (intensity of urge to use cocaine rated by subject on an 11-point Likert scale) = 4.8 ± 2.9; - Subjects had been abstinent from cocaine use fo…	- The differential neural response to imagery depicting cocaine use and neutral imagery was defined by using [15O]H2O positron emission tomography (PET) imaging; - Cue-induced cocaine craving was provoked by script-guided mental imagery of personal acts and sensations associated with cocaine use; - Scripts were also constructed for a drug-neutral autobiographical experience by modification of a s…	- The results of this study highlight craving-related and distributed activations along the central sulcus, temporal pole, cingulate cortex, and nucleus accumbens in cocaine-dependent women; - Observed sex differences suggest that the neural correlates of cue-induced cocaine craving associated with cocaine dependence differ between men and women.	- Relatively small sample size; - Inclusion of two female subjects that were not currently in drug treatment programs; - Group differences other than sex (e.g., social development, early and current trauma) undoubtedly contributed to observed differences in neural activations related to cocaine craving; - The same craving induction and PET image acquisition paradigm was used for the female and ma…
Ventral striatal dysfunction in cocaine dependence - difference mapping for subregional resting state functional connectivity	To address ventral striatum (VS) subareal resting state functional connectivity (rsFC) in cocaine addiction.	Participants with cocaine dependence		- Amount of monthly cocaine use (gm) in the prior year = 31.4 ± 35.9; - Days of cocaine use in the prior month = 17.1 ± 9.5; - Years of cocaine use = 20.2 ± 6.9; - Cocaine Craving Questionaire, brief version (CCQ-Brief) score across all assesments = 23.8 ± 10.4; - CD were drug-free while staying in an inpatient unit prior to the current fMRI study.	- Considering that altered connectivity patterns of the VS may influence functional clustering of the subregions, the connectivity differences between CD and HC was employed to parcellate the VS; - Functional, blood oxygenation level-dependent (BOLD) signals were acquired with a single-shot gradient echo echoplanar imaging (EPI) sequence during a resting state (one scan per participant; duration:…	- Researchers parcellated the VS into three subclusters, dorsal anterior (daVS), dorsal posterior (dpVS) and ventral (vVS), based on the differences in whole brain functional connectivity between CD and HC; - The three VS subregions showed both shared and distinct patterns of altered connectivity; - Changes in VS connectivity with the hippocampal and parahippocampal gyrus supports the importance …	- VS mapping based on connectivity differences builds on the rationale that rsFC's differ between CD and HC, thus the VS functional divisions as demonstrated here should be considered as specific to cocaine addiction; - The current work addressed rsFC and it remains unclear how the findings may apply to studies of cognitive and affective challenges in cocaine-dependent individuals.
		- 66 recently abstinent participants with cocaine dependence (CD); - 44 men, 22 women; - Years of alcohol use = 14 ± 8.3; - Beck Depression Inventory (BDI) = 9.5 ± 8.1; - State-Trait Anxiety Inventory (STAIT) score = 33.8 ± 11.0 (state) and 38.3 ± 9.8 (trait); - CD met criteria for current cocaine dependence, as diagnosed by the Structured Clinical Interview for DSM-IV.	41.4 ± 7.3
		Healthy control subjects
		- 66 age- and gender-matched healthy control (HC) subjects; - 36 men, 30 women; - Years of alcohol use = 17 ± 10.3.	39.3 ± 9.2
		All subjects
		- All subjects were physically healthy with no major medical illnesses or current use of prescription medications; - None reported having a history of head injury or neurological illness; - Other exclusion criteria included dependence on another psychoactive substance (except nicotine) and current or past history of psychotic disorders; - Individuals with current depressive or anxiety symptoms re…

## Sheet: Supplementary Table S2
Supplementary Table S2. Records screened by title.
Study Title	Database	Ano de publicação	DOI	Report assessed for eligibility?
[Neuroimaging and cocaine: mapping dependence?]. / Neuro-imagerie et cocaïne: une cartographie de la dépendance ?	Pubmed/Portal Regional da BVS/Google Scholar	2008	https://doi.org/10.1016/j.lpm.2007.08.014	No
[Neuromodulation as an intervention for addiction: overview and future prospects]. / Neuromodulatie als interventie voor verslaving: stand van zaken en toekomstperspectief.	Portal Regional da BVS	2013	https://pubmed.ncbi.nlm.nih.gov/24242143/	No
[Neuropsychopharmacological profile of nicotine]	Pubmed/Portal Regional da BVS	2004	https://pubmed.ncbi.nlm.nih.gov/15164610/	No
[The neural mechanism of exercise addiction as determined by functional magnetic resonance imaging (fMRI)]	Google Scholar		http://doi.org/10.16915/jkapesgw.2018.03.32.1.69	No
… Activity as a Biological Marker to Predict Relapse Risk in Prescription Opioid Dependent Patients: A Study Using Functional Near-infrared Spectroscopy	Google Scholar	2016		No
10-Hz Repetitive Transcranial Magnetic Stimulation of the Left Dorsolateral Prefrontal Cortex Reduces Heroin Cue Craving in Long-Term Addicts	Google Scholar	2016	https://doi.org/10.1016/j.biopsych.2016.02.006	No
15 Hz Repetitive Transcranial Magnetic Stimulation Over the Left Prefrontal Cortex Reduces Cocaine Craving	Google Scholar	2014	https://d1wqtxts1xzle7.cloudfront.net/57970907/J_J_Addic_Ther_1_2_010-libre.pdf?1544537911=&response-content-disposition=inline%3B+filename%3D15_Hz_Repetitive_Transcranial_Magnetic_S.pdf&Expires=1673179738&Signature=XPxNA9eYtlA2CxCnaW0JVxWy~0RLSW5BNQhZMCzzGTXGUOmh~8PrCaZikG84FLRsCT0OEu1FIwwZOfSjTAMUOrbWbcb1ulWNFWRfOsDEuXYkh~efd9ERVp5thgD2cv0odz4SAY9-aRxg06XCArwJ2simEEK~FadmqU9xsxQpMPqB-L8DqF1UBYs…	No
A case report illustrating the effects of repetitive transcranial magnetic stimulation on cue-induced craving in an individual with opioid and cocaine use disorder	Pubmed/Google Scholar	2020	https://doi.org/10.1037/pha0000289	No
A cholecystokinin B receptor antagonist and cocaine interaction, phase I study	Pubmed/Portal Regional da BVS	2018	https://doi.org/10.1111/cns.12994	Yes
A Comparison of Drug Conditioning and Craving for Alcohol and Cocaine	Google Scholar	1992	https://doi.org/10.1007/978-1-4899-1648-8_8	Yes
A comprehensive study of sensorimotor cortex excitability in chronic cocaine users: Integrating TMS and functional MRI data	Google Scholar	2015	https://doi.org/10.1016/j.drugalcdep.2015.07.1196	Yes
A double-blind sham-controlled phase 1 clinical trial of tDCS of the dorsolateral prefrontal cortex in cocaine inpatients: Craving, sleepiness, and contemplation to change	Pubmed/Portal Regional da BVS/Google Scholar	2021	https://doi.org/10.1111/ejn.15172	Yes
A Functional Magnetic Resonance Imaging (fMRI) Study of Cue-Induced Smoking Craving in Virtual Environments	Google Scholar	2005	https://doi.org/10.1007/s10484-005-6377-z	No
A Genetic Approach to Study Mechanisms of Cocaine Action	Google Scholar	1996	https://doi.org/10.1111/j.1749-6632.1996.tb17431.x	Yes
A hyper-connected but less efficient small-world network in the substance-dependent brain	Pubmed/Portal Regional da BVS	2015	https://doi.org/10.1016/j.drugalcdep.2015.04.015	Yes
A hypo-status in drug-dependent brain revealed by multi-modal MRI	Pubmed/Portal Regional da BVS	2016	https://doi.org/10.1111/adb.12459	Yes
A Meta-Analysis of Transcranial Direct Current Stimulation on Substance and Food Craving: What Effect Do Modulators Have?	Google Scholar	2020	https://doi.org/10.3389/fpsyt.2020.00598	No
A novel strategy for the treatment of cocaine addiction	Google Scholar	1998	https://doi.org/10.1002/(SICI)1098-2396(199810)30:2%3C119::AID-SYN1%3E3.0.CO;2-F	Yes
A place for the hippocampus in the cocaine addiction circuit: Potential roles for adult hippocampal neurogenesis	Pubmed	2016	https://doi.org/10.1016/j.neubiorev.2016.03.030	No
A randomised, double-blind, sham-controlled study of left prefrontal cortex 15 Hz repetitive transcranial magnetic stimulation in cocaine consumption and craving	Pubmed/Google Scholar	2021	https://doi.org/10.1371/journal.pone.0259860	Yes
A randomized double-blind study of neuroelectric therapy in opiate and cocaine detoxification	Google Scholar	1992	https://doi.org/10.1016/0899-3289(92)90037-X	Yes
A Randomized Placebo-Controlled Trial of Targeted Prefrontal Cortex Modulation with Bilateral tDCS in Patients with Crack-Cocaine Dependence	Pubmed/Portal Regional da BVS/Google Scholar	2015	https://doi.org/10.1093/ijnp/pyv066	No
A Retrospective Comparative Study in Patients With Cocaine Use Disorder Comorbid With Attention Deficit Hyperactivity Disorder Undergoing an rTMS Protocol Treatment	Pubmed/Portal Regional da BVS	2021	https://doi.org/10.3389/fpsyt.2021.659527	No
A review of brain stimulation methods to treat substance use disorders	Google Scholar	2018	https://doi.org/10.1111/ajad.12674	No
A role for dopamine in the processing of drug cues in heroin dependent patients	Google Scholar	2004	https://doi.org/10.1016/j.euroneuro.2004.02.004	No
A serotonergic biobehavioral signature differentiates cocaine use disorder participants administered mirtazapine	Pubmed/Portal Regional da BVS	2022	https://doi.org/10.1038%2Fs41398-022-01934-w	Yes
A single session of repetitive transcranial magnetic stimulation of the prefrontal cortex reduces cue-induced craving in patients with gambling disorder	Google Scholar	2017	https://doi.org/10.1016/j.eurpsy.2016.11.001	No
A study of the physiologic and cognitive contributions of mesocorticolimbic dopamine circuits to stimulus salience detection in smokers	Google Scholar	2000	http://search.library.duke.edu/search?id=DUKE002762981	No
A systematic review of the clinical efficacy of transcranial direct current stimulation (tDCS) in psychiatric disorders	Google Scholar	2016	https://doi.org/10.1016/j.jpsychires.2015.12.018	No
A variant on the kappa opioid receptor gene (OPRK1) is associated with stress response and related drug craving, limbic brain activation and cocaine relapse risk	Pubmed/Portal Regional da BVS/Google Scholar	2013	https://doi.org/10.1038/tp.2013.62	Yes
Abnormal associative encoding in orbitofrontal neurons in cocaine-experienced rats during decision-making	Google Scholar	2006	https://doi.org/10.1111/j.1460-9568.2006.05128.x	No
Abnormal degree centrality in chronic users of codeine-containing cough syrups: A resting-state functional magnetic resonance imaging study	Google Scholar	2018	https://doi.org/10.1016/j.nicl.2018.06.003	No
Abnormal Electroretinogram in Cocaine-Dependent Patients: Relationship to Craving	Google Scholar	1996	https://doi.org/10.1192/bjp.168.4.507	Yes
Abstinence-Induced Changes in Self-Report Craving Correlate with Event-Related fMRI Responses to Smoking Cues	Google Scholar	2005	https://doi.org/10.1038/sj.npp.1300780	No
Accelerated Intermittent Theta-Burst Stimulation as a Treatment for Cocaine Use Disorder: A Proof-of-Concept Study	Pubmed/Portal Regional da BVS	2019	https://doi.org/10.3389/fnins.2019.01147	Yes
Activation in Mesolimbic and Visuospatial Neural Circuits Elicited by Smoking Cues: Evidence From Functional Magnetic Resonance Imaging	Google Scholar	2002	https://doi.org/10.1176/appi.ajp.159.6.954	No
Activation of memory circuits during cue-elicited cocaine craving	Pubmed/Google Scholar	1996	https://doi.org/10.1073/pnas.93.21.12040	Yes
Activation of orbital and medial prefrontal cortex by methylphenidate in cocaine-addicted subjects but not in controls: relevance to addiction	Pubmed/Portal Regional da BVS/Google Scholar	2005	https://doi.org/10.1523/jneurosci.0433-05.2005	Yes
Activation of prefrontal cortex and anterior thalamus in alcoholic subjects on exposure to alcohol-specific cues	Pubmed/Portal Regional da BVS/Google Scholar	2001	https://doi.org/10.1001/archpsyc.58.4.345	No
Acute brain metabolic effects of cocaine in rhesus monkeys with a history of cocaine use	Google Scholar	2010	https://doi.org/10.1007/s11682-010-9100-5	No
Acute effects of cocaine on human brain activity and emotion	Pubmed/Portal Regional da BVS/Google Scholar	1997	https://doi.org/10.1016/s0896-6273(00)80374-8	No
Add-on high frequency deep transcranial magnetic stimulation (dTMS) to bilateral prefrontal cortex reduces cocaine craving in patients with cocaine use disorder	Pubmed/Google Scholar	2016	https://doi.org/10.1016/j.neulet.2016.06.049	Yes
Adolescent exposure to methylphenidate alters the activity of rat midbrain dopamine neurons	Google Scholar	2003	https://doi.org/10.1016/S0006-3223(03)00787-X	No
Almost winning: Induced MEG theta power in insula and orbitofrontal cortex increases during gambling near-misses and is associated with BOLD signal and gambling severity	Google Scholar	2014	https://doi.org/10.1016/j.neuroimage.2014.01.019	No
Alterations in the processing of non-drug-related affective stimuli in abstinent heroin addicts	Google Scholar	2010	https://doi.org/10.1016/j.neuroimage.2009.08.020	No
Altered Activity of Midbrain Dopamine Neurons Following 7-Day Withdrawal from Chronic Cocaine Abuse is Normalized by D2 Receptor Stimulation During the Early Withdrawal Phase	Google Scholar	1999	https://doi.org/10.1016/S0893-133X(99)00011-1	Yes
Altered functional connectivity to stressful stimuli in prenatally cocaine-exposed adolescents	Pubmed/Portal Regional da BVS	2017	https://doi.org/10.1016/j.drugalcdep.2017.07.030	Yes
Altered neural response of the appetitive emotional system in cocaine addiction: an fMRI Study	Google Scholar	2010	https://doi.org/10.1111/j.1369-1600.2010.00230.x	Yes
Altered prefrontal signaling during inhibitory control in a salient drug context in cocaine use disorder	Pubmed	2022	https://doi.org/10.1093/cercor/bhac087	Yes
Altered responsiveness of medial prefrontal cortex neurons to glutamate and dopamine after withdrawal from repeated amphetamine treatment	Google Scholar	2000	https://doi.org/10.1002/(SICI)1098-2396(20000615)36:4%3C342::AID-SYN11%3E3.0.CO;2-9	No
Amphetamine sensitization is accompanied by an increase in prelimbic cortex activity	Google Scholar	2015	https://doi.org/10.1016/j.neuroscience.2014.12.027	No
Amygdala volume associated with alcohol abuse relapse and craving	Pubmed/Portal Regional da BVS	2008	https://doi.org/10.1176/appi.ajp.2008.07121877	No
An fMRI study of the interaction of stress and cocaine cues on cocaine craving in cocaine-dependent men	Pubmed/Portal Regional da BVS/Google Scholar	2007	https://doi.org/10.1080/10550490701375285	Yes
An Initial Study of Neural Responses to Monetary Incentives as Related to Treatment Outcome in Cocaine Dependence	Google Scholar	2011	https://doi.org/10.1016/j.biopsych.2011.05.008	Yes
Anterior cingulate cortex hypoactivations to an emotionally salient task in cocaine addiction	Pubmed/Portal Regional da BVS/Google Scholar	2009	https://doi.org/10.1073/pnas.0900491106	Yes
Aplicaciones de las técnicas de neuroimagen en las conductas adictivas	Portal Regional da BVS	2000	https://www.adicciones.es/index.php/adicciones/article/view/650/639	No
Assessing combinatorial effects of HIV infection and former cocaine dependence on cognitive control processes: A high-density electrical mapping study of response inhibition	Google Scholar	2021	https://doi.org/10.1016/j.neuropharm.2021.108636	No
Association of low striatal dopamine d2 receptor availability with nicotine dependence similar to that seen with other drugs of abuse	Pubmed/Portal Regional da BVS	2008	https://doi.org/10.1176/appi.ajp.2007.07020352	No
Association of methylphenidate-induced craving with changes in right striato-orbitofrontal metabolism in cocaine abusers: implications in addiction	Pubmed/Google Scholar	1999	https://doi.org/10.1176/ajp.156.1.19	Yes
Behavioral effects of transcranial Direct Current Stimulation (tDCS) induced dorsolateral prefrontal cortex plasticity in alcohol dependence	Google Scholar	2013	https://doi.org/10.1016/j.jphysparis.2013.07.003	No
Bilateral transcranial direct current stimulation attenuated symptoms of alcohol use disorder: A systematic review and meta-analysis	Google Scholar	2021	https://doi.org/10.1016/j.pnpbp.2020.110160	No
Bilateral Transcranial Direct Current Stimulation Over Dorsolateral Prefrontal Cortex Changes the Drug-cued Reactivity in the Anterior Cingulate Cortex of Crack-cocaine Addicts	Google Scholar	2014	https://doi.org/10.1016/j.brs.2013.09.007	No
Bilateral Transcranial Magnetic Stimulation of the Prefrontal Cortex Reduces Cocaine Intake: A Pilot Study	Pubmed/Portal Regional da BVS/Google Scholar	2016	https://doi.org/10.3389/fpsyt.2016.00133	Yes
Biofeedback combined with cue-exposure as a treatment for heroin addicts	Google Scholar	2014	https://doi.org/10.1016/j.physbeh.2014.02.055	No
Blockade of cue-induced brain activation of abstinent alcoholics by a single administration of amisulpride as measured with fMRI	Pubmed/Portal Regional da BVS/Google Scholar	2006	https://doi.org/10.1111/j.1530-0277.2006.00174.x	No
Both glutamate receptor antagonists and prefrontal cortex lesions prevent induction of cocaine sensitization and associated neuroadaptations	Google Scholar	1999	https://doi.org/10.1002/(SICI)1098-2396(19991201)34:3%3C169::AID-SYN1%3E3.0.CO;2-C	Yes
Bouncing back: Brain rehabilitation amid opioid and stimulant epidemics	Pubmed/Portal Regional da BVS	2019	https://doi.org/10.1016/j.nicl.2019.102068	No
Brain Activation During Craving for Alcohol Measured by Positron Emission Tomography	Google Scholar	2016	https://doi.org/10.1080/j.1440-1614.2006.01765.x	No
Brain activity and desire for Internet video game play	Google Scholar	2011	https://doi.org/10.1016/j.comppsych.2010.04.004	No
Brain Activity During Cocaine Craving and Gambling Urges: An fMRI Study	Pubmed/Portal Regional da BVS/Google Scholar	2015	https://doi.org/10.1038/npp.2015.193	Yes
Brain imaging studies of cocaine abuse: implications for medication development	Pubmed/Portal Regional da BVS/Google Scholar	1999	https://doi.org/10.1615/critrevneurobiol.v13.i3.10	No
Brain metabolic changes during cigarette craving	Pubmed/Google Scholar	2002	https://doi.org/10.1001/archpsyc.59.12.1162	No
Brain mu-opioid receptor binding predicts treatment outcome in cocaine-abusing outpatients	Pubmed/Portal Regional da BVS/Google Scholar	2010	https://doi.org/10.1016/j.biopsych.2010.05.003	Yes
Brain mu-opioid receptor binding: relationship to relapse to cocaine use after monitored abstinence	Pubmed/Portal Regional da BVS/Google Scholar	2008	https://doi.org/10.1007/s00213-008-1225-5	Yes
Brain opioid receptor binding in early abstinence from alcohol dependence and relationship to craving: An [11C]diprenorphine PET study	Google Scholar	2009	https://doi.org/10.1016/j.euroneuro.2009.06.007	No
Brain processing of visual sexual stimuli in healthy men: a functional magnetic resonance imaging study	Google Scholar	2003	https://doi.org/10.1016/S1053-8119(03)00408-7	No
Brain stimulation as a novel technique for craving management and the treatment of addiction	Google Scholar	2015	https://doi.org/10.1002/9781118472415	Yes
Brain Stimulation in Addiction	Google Scholar	2016	https://doi.org/10.1038/npp.2016.80	Yes
Brain temperature fluctuations during passive vs. active cocaine administration: clues for understanding the pharmacological determination of drug-taking behavior	Google Scholar	2004	https://doi.org/10.1016/j.brainres.2004.01.038	Yes
Bromocriptine for Cocaine Dependence: A Controlled Clinical Trial	Google Scholar	1997	https://www.tandfonline.com/doi/ref/10.3109/10550499708993163?scroll=top&role=tab	Yes
Callous-Unemotional Traits Modulate Brain Drug Craving Response in High-Risk Young Offenders	Pubmed/Portal Regional da BVS	2018	https://doi.org/10.1007/s10802-017-0364-8	Yes
Can deep transcranial magnetic stimulation (DTMS) be used to treat substance use disorders (SUD)? A systematic review	Pubmed/Google Scholar	2018	https://doi.org/10.1186/s12888-018-1704-0	No
Can transcranial direct current stimulation (tDCS) improve impulsivity in healthy and psychiatric adult populations? A systematic review	Google Scholar	2020	https://doi.org/10.1016/j.pnpbp.2019.109814	No
Cannabis and cue-induced craving in cocaine-dependent individuals: A pilot study	Pubmed/Google Scholar	2017	https://doi.org/10.1016/j.addbeh.2017.03.025	No
Changes in brain glucose metabolism in cocaine dependence and withdrawal	Pubmed/Google Scholar	1991	https://doi.org/10.1176/ajp.148.5.621	Yes
Changes in Regional Cerebral Blood Flow Elicited by Craving Memories in Abstinent Opiate-Dependent Subjects	Google Scholar	2001	https://doi.org/10.1176/appi.ajp.158.10.1680	No
Changes in the electrical activity of prefrontal neurons following methamphetamine-induced conditioned place preference in the rat	Google Scholar	2022	http://dx.doi.org/10.52547/phypha.26.3.7	No
Choosing Money over Drugs: The Neural Underpinnings of Difficult Choice in Chronic Cocaine Users	Google Scholar	2014	https://doi.org/10.1155/2014/189853	Yes
Chronic alcohol produces neuroadaptations to prime dorsal striatal learning	Google Scholar	2013	https://doi.org/10.1073/pnas.1308198110	No
Cingulate Hypoactivity in Cocaine Users During a GO-NOGO Task as Revealed by Event-Related Functional Magnetic Resonance Imaging	Google Scholar	2003	https://doi.org/10.1523/JNEUROSCI.23-21-07839.2003	Yes
Citicoline affects appetite and cortico-limbic responses to images of high-calorie foods	Pubmed	2010	https://doi.org/10.1002/eat.20658	No
Classification of cocaine-dependent participants with dynamic functional connectivity from functional magnetic resonance imaging data	Google Scholar	2019	https://doi.org/10.1002/jnr.24421	Yes
Clinical and Functional Connectivity Outcomes of 5-Hz Repetitive Transcranial Magnetic Stimulation as an Add-on Treatment in Cocaine Use Disorder: A Double-Blind Randomized Controlled Trial	Pubmed/Google Scholar	2021	https://doi.org/10.1016/j.bpsc.2021.01.003	Yes
Clinical Improvements in Comorbid Gambling/Cocaine Use Disorder (GD/CUD) Patients Undergoing Repetitive Transcranial Magnetic Stimulation (rTMS)	Pubmed/Google Scholar	2019	https://doi.org/10.3390/jcm8060768	Yes
Cocaine Addiction: Hypothesis Derived from Imaging Studies with PET	Google Scholar	1996	https://doi.org/10.1300/J069v15n04_04	Yes
Cocaine Addiction: Neurobiology and Related Current Research in Pharmacotherapy	Pubmed/Portal Regional da BVS	2009	https://doi.org/10.1080/08897079909511403	Yes
Cocaine administration decreases functional connectivity in human primary visual and motor cortex as detected by functional MRI	Google Scholar	2000	https://doi.org/10.1002/(SICI)1522-2594(200001)43:1%3C45::AID-MRM6%3E3.0.CO;2-0	Yes
Cocaine and chronic stress exposure produce an additive increase in neuronal activity in the basolateral amygdala	Pubmed	2019	https://doi.org/10.1111/adb.12848	Yes
Cocaine and Long-Term Deficits in Brains of Drug Abusers	Google Scholar	1996	https://pubmed.ncbi.nlm.nih.gov/9066818/	Yes
Cocaine craving and attentional bias in cocaine-dependent schizophrenic patients	Google Scholar	2004	https://doi.org/10.1016/j.psychres.2004.07.006	No
Cocaine craving, euphoria, and self-administration: A preliminary study of the effect of catecholamine precursor depletion	Google Scholar	2005	https://psycnet.apa.org/doi/10.1037/0735-7044.119.6.1619	Yes
Cocaine cue-induced dopamine release in amygdala and hippocampus: a high-resolution PET [¹⁸F]fallypride study in cocaine dependent participants	Pubmed/Portal Regional da BVS/Google Scholar	2013	https://doi.org/10.1038/npp.2013.77	Yes
Cocaine Cue-Induced Dopamine Release in Recreational Cocaine Users	Google Scholar	2017	https://doi.org/10.1038/srep46665	No
Cocaine cue-induced dopamine release in the human prefrontal cortex	Pubmed/Portal Regional da BVS/Google Scholar	2016	https://doi.org/10.1503/jpn.150207	Yes
Cocaine cue-induced mesocorticolimbic activation in cocaine users: Effects of personality traits, lifetime drug use, and acute stimulant ingestion	Pubmed/Portal Regional da BVS/Google Scholar	2021	https://doi.org/10.1111/adb.13094	Yes
Cocaine cues and dopamine in dorsal striatum: mechanism of craving in cocaine addiction	Pubmed/Portal Regional da BVS/Google Scholar	2006	https://doi.org/10.1523/jneurosci.1544-06.2006	Yes
Cocaine Dependence and D2 Receptor Availability in the Functional Subdivisions of the Striatum: Relationship with Cocaine-Seeking Behavior	Google Scholar	2004	https://doi.org/10.1038/sj.npp.1300420	Yes
Cocaine dependence: a disease of the brain’s reward centers	Google Scholar	2001	https://doi.org/10.1016/S0740-5472(01)00192-1	Yes
Cocaine Sensitization and Craving: Differing Roles for Dopamine and Glutamate in the Nucleus Accumbens	Google Scholar	2001	https://doi.org/10.1300/J069v20n03_05	Yes
Cocaine: Acute Medical and Psychiatric Complications	Google Scholar	1984	https://doi.org/10.3928/0048-5713-19841001-10	No
Cocaine-induced brain activation determined by positron emission tomography neuroimaging in conscious rhesus monkeys	Google Scholar	2001	https://doi.org/10.1007/s002130100911	No
Cocaine-induced metabolic activation in cortico-limbic circuitry is increased after exposure to the histone deacetylase inhibitor, sodium butyrate	Google Scholar	2009	https://doi.org/10.1016/j.neulet.2009.07.065	Yes
Cognitive control of drug craving inhibits brain reward regions in cocaine abusers	Pubmed/Portal Regional da BVS/Google Scholar	2010	https://doi.org/10.1016/j.neuroimage.2009.10.088	Yes
Cognitive dysfunctions in recreational and dependent cocaine users: role of attention-deficit hyperactivity disorder, craving and early age at onset	Google Scholar	2013	https://doi.org/10.1192/bjp.bp.112.118091	Yes
Cognitive related electrophysiological changes induced by non-invasive cortical electrical stimulation in crack-cocaine addiction	Google Scholar	2014	https://doi.org/10.1017/S1461145714000522	No
Common and gender-specific associations with cocaine use on gray matter volume: Data from the ENIGMA addiction working group	Pubmed/Portal Regional da BVS	2020	https://doi.org/10.1002/hbm.25141	No
Common biology of craving across legal and illegal drugs – a quantitative meta-analysis of cue-reactivity brain response	Google Scholar	2011	https://doi.org/10.1111/j.1460-9568.2010.07590.x	No
Comparative Study of the Effectiveness of Matrix Training and tDCS Treatments on Positive and Negative Affects and Craving in Substance Abusers	Google Scholar	2020	http://dx.doi.org/10.32592/ajnpp.2020.7.3.106	Yes
Comparison of Anticraving Efficacy of Right and Left Repetitive Transcranial Magnetic Stimulation in Alcohol Dependence: A Randomized Double-Blind Study	Google Scholar	2015	https://doi.org/10.1176/appi.neuropsych.13010013	No
Conditioned Dopamine Release in Humans: A Positron Emission Tomography [11C]Raclopride Study with Amphetamine	Google Scholar	2007	https://doi.org/10.1523/JNEUROSCI.4370-06.2007	No
Converging effects of cocaine addiction and sex on neural responses to monetary rewards	Pubmed/Portal Regional da BVS	2016	https://doi.org/10.1016/j.pscychresns.2016.01.001	Yes
Correlation of Stable Elevations in Striatal μ-Opioid Receptor Availability in Detoxified Alcoholic Patients With Alcohol Craving: A Positron Emission Tomography Study Using Carbon 11–Labeled Carfentanil	Google Scholar	2005	https://doi.org/10.1001/archpsyc.62.1.57	No
Cortical activation during cocaine use and extinction in rhesus monkeys	Pubmed/Portal Regional da BVS/Google Scholar	2009	https://doi.org/10.1007/s00213-009-1720-3	No
Cortical Stimulation of the Prefrontal Cortex With Transcranial Direct Current Stimulation Reduces Cue-Provoked Smoking Craving: A Randomized, Sham-Controlled Study	Google Scholar	2008		No
Cortico-amygdala coupling as a marker of early relapse risk in cocaine-addicted individuals	Pubmed	2014	https://doi.org/10.3389/fpsyt.2014.00016	Yes
Craving correlates with mesolimbic responses to heroin-related cues in short-term abstinence from heroin: An event-related fMRI study	Google Scholar	2012	https://doi.org/10.1016/j.brainres.2012.06.024	No
Craving for Alcohol and Drugs in Animals and Humans: Biology and Behavior	Google Scholar	2001	https://doi.org/10.1300/J069v20n03_08	No
Craving is associated with amygdala volumes in adolescent marijuana users during abstinence	Pubmed/Portal Regional da BVS	2015	https://doi.org/10.3109/00952990.2014.966198	No
Cue-Elicited Craving in Heroin Addicts at Different Abstinent Time: An fMRI Pilot Study	Google Scholar	2012	https://doi.org/10.3109/10826084.2011.646381	No
Cue-elicited functional connectivity of the periaqueductal gray and tonic cocaine craving	Pubmed/Portal Regional da BVS	2020	https://doi.org/10.1016/j.drugalcdep.2020.108240	Yes
Cue-Evoked Cocaine “Craving”: Role of Dopamine in the Accumbens Core	Google Scholar	2013	https://doi.org/10.1523/JNEUROSCI.0450-13.2013	Yes
Cue-Induced Brain Activation in Chronic Ketamine-Dependent Subjects, Cigarette Smokers, and Healthy Controls: A Task Functional Magnetic Resonance Imaging Study	Google Scholar	2018	https://doi.org/10.3389/fpsyt.2018.00088	No
Cue-induced brain activity changes and relapse in cocaine-dependent patients	Pubmed/Portal Regional da BVS/Google Scholar	2005	https://doi.org/10.1038/sj.npp.1300851	Yes
Cue-induced cocaine craving: neuroanatomical specificity for drug users and drug stimuli	Pubmed/Portal Regional da BVS/Google Scholar	2000	https://doi.org/10.1176/appi.ajp.157.11.1789	Yes
Cue-induced craving and physiological reactions in recently and long-abstinent heroin-dependent patients	Google Scholar	2012	https://doi.org/10.1016/j.addbeh.2011.11.030	No
Cue-induced dopamine release predicts cocaine preference: positron emission tomography studies in freely moving rodents	Pubmed/Portal Regional da BVS/Google Scholar	2009	https://doi.org/10.1523/jneurosci.5221-08.2009	No
Cue-Induced Incubation of Craving in Human Cocaine Addiction: Modulation by Reappraisal?	Google Scholar	2018	https://doi.org/10.1016/j.biopsych.2018.02.026	Yes
Cumulative priming effects of cortical stimulation on smoking cue-induced craving	Google Scholar	2009	https://doi.org/10.1016/j.neulet.2009.07.041	No
Daily Activities of Cocaine-Dependent Methadone Patients	Google Scholar	2002	https://doi.org/10.1300/J126v02n01_05	No
Daily sessions of transcranial magnetic stimulation to the left prefrontal cortex gradually reduce cocaine craving	Pubmed/Google Scholar	2008	https://doi.org/10.1080/10550490802139283	Yes
Decreased absolute amygdala volume in cocaine addicts	Pubmed/Portal Regional da BVS	2004	https://doi.org/10.1016/j.neuron.2004.10.027	Yes
Decreased dopamine D2 receptor availability is associated with reduced frontal metabolism in cocaine abusers	Google Scholar	1993	https://doi.org/10.1002/syn.890140210	Yes
Decreased functional connectivity between ventral tegmental area and nucleus accumbens in Internet gaming disorder: evidence from resting state functional magnetic resonance imaging	Google Scholar	2015	https://doi.org/10.1186/s12993-015-0082-8	No
Decreased striatal dopaminergic responsiveness in detoxified cocaine-dependent subjects	Pubmed/Portal Regional da BVS/Google Scholar	1997	https://doi.org/10.1038/386830a0	Yes
Decreasing striatal 6-FDOPA uptake with increasing duration of cocaine withdrawal	Google Scholar	1997	https://doi.org/10.1016/S0893-133X(97)00089-4	Yes
Deep TMS on alcoholics: effects on cortisolemia and dopamine pathway modulation. A pilot study	Google Scholar	2015	https://doi.org/10.1139/cjpp-2014-0188	No
Delta coherence in resting-state EEG predicts the reduction in cigarette craving after hypnotic aversion suggestions	Google Scholar	2017	https://doi.org/10.1038/s41598-017-01373-4	No
Developing Repetitive Transcranial Magnetic Stimulation (rTMS) as a Treatment Tool for Cocaine Use Disorder: a Series of Six Translational Studies	Google Scholar	2017	https://doi.org/10.1007/s40473-017-0135-4	Yes
Differences in cue-induced brain activation between long-term methadone maintenance treatment and protracted abstinence in heroin use disorder patients: a functional magnetic resonance imaging study	Google Scholar	2021	https://doi.org/10.21037%2Fqims-20-1002	No
Dissociable Effects of Cocaine Dependence on Reward Processes: The Role of Acute Cocaine and Craving	Pubmed/Portal Regional da BVS	2016	https://doi.org/10.1038/npp.2016.161	Yes
Dopamine and glucose, obesity, and reward deficiency syndrome	Pubmed/Portal Regional da BVS	2014	https://doi.org/10.3389/fpsyg.2014.00919	No
Dopamine increases in striatum do not elicit craving in cocaine abusers unless they are coupled with cocaine cues	Pubmed/Portal Regional da BVS/Google Scholar	2008	https://doi.org/10.1016/j.neuroimage.2007.09.059	Yes
Dopamine Transporter Correlates and Occupancy by Modafinil in Cocaine-Dependent Patients: A Controlled Study With High-Resolution PET and [(11)C]-PE2I	Pubmed/Portal Regional da BVS/Google Scholar	2016	https://doi.org/10.1038/npp.2016.28	Yes
Dopaminergic Regulation of Nucleus Accumbens Cholinergic Interneurons Demarcates Susceptibility to Cocaine Addiction	Google Scholar	2020	https://doi.org/10.1016/j.biopsych.2020.05.003	Yes
Dopaminergic Response to Drug Words in Cocaine Addiction	Google Scholar	2009	https://doi.org/10.1523/JNEUROSCI.4247-08.2009	Yes
Dorsolateral caudate nucleus differentiates cocaine from natural reward-associated contextual cues	Pubmed/Portal Regional da BVS/Google Scholar	2013	https://doi.org/10.1073/pnas.1207531110	Yes
Dorsolateral Prefrontal Cortex Activity and Neuromodulation in Crack-Cocaine Dependents during Early Abstinence	Google Scholar	2016	https://www.iomcworld.org/open-access/dorsolateral-prefrontal-cortex-activity-and-neuromodulation-in-crackcocaine-dependents-during-early-abstinence-46596.html	No
Drug abusers have impaired cerebral oxygenation and cognition during exercise	Google Scholar	2017	https://doi.org/10.1371/journal.pone.0188030	No
Drug Addiction and Its Underlying Neurobiological Basis: Neuroimaging Evidence for the Involvement of the Frontal Cortex	Google Scholar	2002	https://doi.org/10.1176/appi.ajp.159.10.1642	Yes
Drug craving and addiction: integrating psychological and neuropsychopharmacological approaches	Google Scholar	2003	https://doi.org/10.1016/S0278-5846(03)00081-2	Yes
Drug-Driven AMPA Receptor Redistribution Mimicked by Selective Dopamine Neuron Stimulation	Google Scholar	2010	https://doi.org/10.1371/journal.pone.0015870	Yes
Drug-related Virtual Reality Cue Reactivity is Associated with Gamma Activity in Reward and Executive Control Circuit in Methamphetamine Use Disorders	Google Scholar	2019	https://doi.org/10.1016/j.arcmed.2019.09.003	No
Effect of a Ten-Day Prefrontal Transcranial Direct Current Stimulation Protocol for Crack Craving: A Proof-of-Concept Trial	Pubmed/Portal Regional da BVS/Google Scholar	2016	https://doi.org/10.1097/yct.0000000000000302	No
Effect of cocaine-related environmental stimuli on the spontaneous electroencephalogram in polydrug abusers	Pubmed/Google Scholar	1998	https://doi.org/10.1016/s0893-133x(97)00192-9	No
Effect of High-Frequency Transcranial Magnetic Stimulation on Craving in Substance Use Disorder: A Meta-Analysis	Google Scholar	2016	https://doi.org/10.1176/appi.neuropsych.16040065	No
Effects of acute exercise on craving and cortical hemodynamics under drug-cue exposure in MA-dependent individuals	Google Scholar	2022	https://doi.org/10.1016/j.neulet.2022.136672	No
Effects of attentional bias modification therapy on the cue reactivity and cognitive control networks in participants with cocaine use disorders	Pubmed/Portal Regional da BVS	2019	https://doi.org/10.1080/00952990.2019.1671437	Yes
Effects of childhood maltreatment on the neural correlates of stress- and drug cue-induced cocaine craving	Pubmed/Portal Regional da BVS/Google Scholar	2014	https://doi.org/10.1111/adb.12162	Yes
Effects of chronic cocaine abuse on postsynaptic dopamine receptors	Google Scholar	1990	https://citeseerx.ist.psu.edu/document?repid=rep1&type=pdf&doi=a93b8ea6995561f81ba706deb182e748a49ed602	Yes
Effects of Cocaine Administration on VTA Cell Activity in Response to Prefrontal Cortex Stimulation	Google Scholar	2006	https://doi.org/10.1111/j.1749-6632.2002.tb04158.x	Yes
Effects of lowered serotonin transmission on cocaine-induced striatal dopamine response: PET [¹¹C]raclopride study in humans	Pubmed/Portal Regional da BVS/Google Scholar	2011	https://doi.org/10.1192/bjp.bp.110.084178	Yes
Effects of Non-invasive Brain Stimulation on Stimulant Craving in Users of Cocaine, Amphetamine, or Methamphetamine: A Systematic Review and Meta-Analysis	Pubmed/Portal Regional da BVS/Google Scholar	2019	https://doi.org/10.3389/fnins.2019.01095	No
Effects of non-invasive neurostimulation on craving: A meta-analysis	Google Scholar	2013	https://doi.org/10.1016/j.neubiorev.2013.07.009	No
Effects of repetitive transcranial magnetic stimulation (rTMS) on craving and substance consumption in patients with substance dependence: a systematic review and meta-analysis	Google Scholar	2019	https://doi.org/10.1111/add.14753	No
Effects of single-session versus multi-session non-invasive brain stimulation on craving and consumption in individuals with drug addiction, eating disorders or obesity: A meta-analysis	Google Scholar	2019	https://doi.org/10.1016/j.brs.2018.12.975	No
Effects of systemically administered cocaine on sensory responses to peri-threshold vibrissae stimulation: individual cells, ensemble activity, and animal behaviour	Google Scholar	2005	https://doi.org/10.1111/j.1460-9568.2005.04500.x	Yes
Effects of transcranial direct current stimulation on craving, heart-rate variability and prefrontal hemodynamics during smoking cue exposure	Google Scholar	2016	https://doi.org/10.1016/j.drugalcdep.2016.09.006	No
Efficacy of high-frequency (15 Hz) repetitive transcranial magnetic stimulation (rTMS) of the left premotor cortex/dorsolateral prefrontal cortex in decreasing cocaine intake (the MagneTox study): A study protocol for a randomized placebo-controlled pilot trial	Pubmed/Google Scholar	2019	https://doi.org/10.1016/j.neucli.2018.10.002	Yes
Efficacy of single-session transcranial direct current stimulation on addiction-related inhibitory control and craving: a randomized trial in males with Internet gaming disorder	Google Scholar	2021	https://doi.org/10.1503/jpn.190137	No
Elevated BDNF after Cocaine Withdrawal Facilitates LTP in Medial Prefrontal Cortex by Suppressing GABA Inhibition	Google Scholar	2010	https://doi.org/10.1016/j.neuron.2010.08.012	Yes
Enhanced Amygdala-Striatal Functional Connectivity during the Processing of Cocaine Cues in Male Cocaine Users with a History of Childhood Trauma	Pubmed/Google Scholar	2018	https://doi.org/10.3389/fpsyt.2018.00070	Yes
Enhanced cue reactivity and fronto-striatal functional connectivity in cocaine use disorders	Pubmed/Portal Regional da BVS/Google Scholar	2011	https://doi.org/10.1016/j.drugalcdep.2011.01.009	Yes
Enhanced Cue Reactivity to Cocaine Cues in Non-treatment Seeking Cocaine Smokers	Google Scholar	2014	http://dx.doi.org/10.4172/2329-6488.1000169	Yes
Enhanced orbitofrontal cortex function and lack of attentional bias to cocaine cues in recreational stimulant users	Pubmed/Portal Regional da BVS/Google Scholar	2013	https://doi.org/10.1016/j.biopsych.2013.05.019	No
Enhanced Vulnerability to Cocaine Self-Administration Is Associated with Elevated Impulse Activity of Midbrain Dopamine Neurons	Google Scholar	2000	https://doi.org/10.1523/JNEUROSCI.20-23-08876.2000	Yes
Establishing an effective TMS protocol for craving in substance addiction: Is it possible?	Google Scholar	2015	https://doi.org/10.1111/ajad.12309	Yes
Estrogen regulates responses of dopamine neurons in the ventral tegmental area to cocaine	Google Scholar	2008	https://doi.org/10.1007/s00213-008-1188-6	Yes
Euphoric effect induced by zolpidem: a case study of magnetoencephalography	Google Scholar	2022	https://doi.org/10.1136%2Fgpsych-2021-100729	No
Evaluation of Potential Pharmacotherapies: Response to Cocaine Challenge in the Human Laboratory	Google Scholar	1998	https://doi.org/10.1016/B978-012347360-8/50011-2	No
Event-related brain response to visual cues in individuals with Internet gaming disorder: relevance to attentional bias and decision-making	Google Scholar	2021	https://doi.org/10.1038/s41398-021-01375-x	No
Event-Related Potentials as Biomarkers of Behavior Change Mechanisms in Substance Use Disorder Treatment	Google Scholar	2018	https://doi.org/10.1016/j.bpsc.2017.09.006	No
Excessive bodybuilding as pathology? A first neurophysiological classification	Google Scholar	2019	https://doi.org/10.1080/15622975.2017.1395070	No
Executive control network connectivity strength protects against relapse to cocaine use	Pubmed/Portal Regional da BVS	2016	https://doi.org/10.1111/adb.12448	Yes
Executive dysfunction in cocaine addiction: evidence for discordant frontal, cingulate, and cerebellar activity	Pubmed/Portal Regional da BVS	2004	https://doi.org/10.1523/jneurosci.3321-04.2004	Yes
Expectation Modulates Human Brain Responses to Acute Cocaine: A Functional Magnetic Resonance Imaging Study	Google Scholar	2008	https://doi.org/10.1016/j.biopsych.2007.03.021	No
Extracellular Single Unit Recording Strategies for Investigating the Actions of Drugs of Abuse in Anesthetized Animals	Google Scholar	2002	https://www.scopus.com/record/display.uri?eid=2-s2.0-85057682790&origin=inward&txGid=2a8769bb6006255d960b47c55b83ead6	No
Factors modulating neural reactivity to drug cues in addiction: a survey of human neuroimaging studies	Pubmed/Portal Regional da BVS	2014	https://doi.org/10.1016/j.neubiorev.2013.10.013	No
First case report of tDCS efficacy in severe chemsex addiction	Google Scholar	2022	https://doi.org/10.31887/DCNS.2020.22.3/lmalandain	No
Food cue reactivity in food addiction: A functional magnetic resonance imaging study	Google Scholar	2019	https://doi.org/10.1016/j.physbeh.2019.112574	No
Frontal Hyperconnectivity Related to Discounting and Reversal Learning in Cocaine Subjects	Google Scholar	2011	https://doi.org/10.1016/j.biopsych.2011.01.008	Yes
Functional imaging of craving	Pubmed/Portal Regional da BVS/Google Scholar	1999	https://www.ncbi.nlm.nih.gov/pmc/articles/PMC6760372/	No
Functional magnetic resonance and spectroscopy in drug and substance abuse	Pubmed/Portal Regional da BVS/Google Scholar	2005	https://doi.org/10.1097/01.rmr.0000194048.43739.d4	No
Functional magnetic resonance imaging (fMRI) response to alcohol pictures predicts subsequent transition to heavy drinking in college students	Google Scholar	2013	https://doi.org/10.1111/add.12437	No
Functional Magnetic Resonance Imaging of Brain Reward Circuitry in the Human	Google Scholar	2006	https://doi.org/10.1111/j.1749-6632.1999.tb09287.x	Yes
Functional magnetic resonance imaging of cocaine craving	Pubmed/Portal Regional da BVS/Google Scholar	2001	https://doi.org/10.1176/appi.ajp.158.1.86	Yes
Functional magnetic resonance imaging of human brain activation during cue-induced cocaine craving	Pubmed/Portal Regional da BVS/Google Scholar	1998	https://doi.org/10.1176/ajp.155.1.124	Yes
Functional magnetic resonance imaging of methamphetamine craving	Google Scholar	2012	https://doi.org/10.1016/j.clinimag.2012.02.006	No
Functional Near Infrared Spectroscopy (fNIRS) Correlates of Cue Reactivity in Alcohol Dependence Syndrome: A Prospective Study	Google Scholar	2021	https://www.proquest.com/openview/c4abb2777eb8601cc8e813e83b0f74db/1?pq-origsite=gscholar&cbl=2026366&diss=y	No
Functional near infrared spectroscopy as a potential biological assessment of addiction recovery: preliminary findings	Google Scholar	2015	https://doi.org/10.3109/00952990.2014.983273	Yes
Functional Near-Infrared Spectroscopy in Addiction Treatment: Preliminary Evidence as a Biomarker of Treatment Response	Google Scholar	2013	https://doi.org/10.1007/978-3-642-39454-6_26	Yes
Functional neuroimaging studies in addiction: Multisensory drug stimuli and neural cue reactivity	Google Scholar	2012	https://doi.org/10.1016/j.neubiorev.2011.12.004	Yes
Functional, Structural, and Emotional Correlates of Impaired Insight in Cocaine Addiction	Google Scholar	2014	https://doi.org/10.1001/jamapsychiatry.2013.2833	Yes
Gambling disorder and bilateral transcranial direct current stimulation: A case report	Pubmed/Portal Regional da BVS/Google Scholar	2018	https://doi.org/10.1556/2006.7.2018.85	No
Gambling Urges in Pathological Gambling: A Functional Magnetic Resonance Imaging Study	Google Scholar	2003	https://doi.org/10.1001/archpsyc.60.8.828	No
Gene × Abstinence Effects on Drug Cue Reactivity in Addiction: Multimodal Evidence	Pubmed/Portal Regional da BVS/Google Scholar	2013	https://doi.org/10.1523/jneurosci.0695-13.2013	Yes
Glutamatergic Agents for Cocaine Dependence	Google Scholar	2006	https://doi.org/10.1196/annals.1300.021	Yes
Guanfacine effects on stress, drug craving and prefrontal activation in cocaine dependent individuals: preliminary findings	Pubmed/Portal Regional da BVS/Google Scholar	2012	https://doi.org/10.1177/0269881111430746	Yes
Haemodynamic responses to sensory stimulation are enhanced following acute cocaine administration	Google Scholar	2004	https://doi.org/10.1016/j.neuroimage.2004.03.042	No
Hair Testing for Classic Drugs of Abuse to Monitor Cocaine Use Disorder in Patients Following Transcranial Magnetic Stimulation Protocol Treatment	Pubmed	2021	https://doi.org/10.3390/biology10050403	Yes
Haloperidol antagonism of cue-elicited cocaine craving	Google Scholar	1996	https://doi.org/10.1016/S0140-6736(96)91139-3	Yes
Heightened D3 Dopamine Receptor Levels in Cocaine Dependence and Contributions to the Addiction Behavioral Phenotype: A Positron Emission Tomography Study with [11C]-(+)-PHNO	Google Scholar	2013	https://doi.org/10.1038/npp.2013.192	Yes
Heightened Dopaminergic Response to Amphetamine at the D3 Dopamine Receptor in Methamphetamine Users	Pubmed/Portal Regional da BVS	2016	https://doi.org/10.1038/npp.2016.108	No
Hemispheric Asymmetry of Development Due to Drug Exposure	Pubmed/Portal Regional da BVS	2017	https://doi.org/10.15761/jsin.1000162	Yes
High frequency repetitive transcranial magnetic stimulation of the left dorsolateral prefrontal cortex for methamphetamine use disorders: A randomised clinical trial	Google Scholar	2017	https://doi.org/10.1016/j.drugalcdep.2017.01.037	No
High-frequency electrical stimulation in the nucleus accumbens of morphine-treated rats suppresses neuronal firing in reward-related brain regions	Google Scholar	2011	https://doi.org/10.12659%2FMSM.881802	No
High-frequency repetitive transcranial magnetic stimulation of the left dorsolateral prefrontal cortex reduces drug craving and improves decision-making ability in methamphetamine use disorder	Google Scholar	2022	https://doi.org/10.1016/j.psychres.2022.114904	No
High-Frequency Transcranial Magnetic Stimulation Combined With Functional Magnetic Resonance Imaging Reveals Distinct Activation Patterns Associated With Different Dorsolateral Prefrontal Cortex Stimulation Sites	Google Scholar	2022	https://doi.org/10.1016/j.neurom.2022.03.002	Yes
How Acute and Chronic Alcohol Consumption Affects Brain Networks: Insights from Multimodal Neuroimaging	Google Scholar	2012	https://doi.org/10.1111/j.1530-0277.2012.01831.x	No
How the harm of drugs and their availability affect brain reactions to drug cues: a meta-analysis of 64 neuroimaging activation studies	Pubmed/Portal Regional da BVS	2020	https://doi.org/10.1038/s41398-020-01115-7	No
Hyperactivation of the cognitive control network in cocaine use disorders during a multisensory Stroop task	Google Scholar	2013	https://doi.org/10.1016/j.drugalcdep.2013.04.029	Yes
Hyperresponsiveness of the Neural Fear Network During Fear Conditioning and Extinction Learning in Male Cocaine Users	Pubmed/Portal Regional da BVS	2016	https://doi.org/10.1176/appi.ajp.2016.15040433	Yes
Hypothalamic response to cocaine cues and cocaine addiction severity	Pubmed/Portal Regional da BVS/Google Scholar	2018	https://doi.org/10.1111/adb.12682	Yes
Hypothalamic Responses to Cocaine and Food Cues in Individuals with Cocaine Dependence	Pubmed/Portal Regional da BVS/Google Scholar	2019	https://doi.org/10.1093/ijnp/pyz044	Yes
Images of desire: food-craving activation during fMRI	Google Scholar	2004	https://doi.org/10.1016/j.neuroimage.2004.08.023	No
Imaging brain mu-opioid receptors in abstinent cocaine users: time course and relation to cocaine craving	Pubmed/Portal Regional da BVS/Google Scholar	2005	https://doi.org/10.1016/j.biopsych.2005.02.026	Yes
Imaging phosphodiesterase-10a availability in cocaine use disorder with [11C]IMA107 and PET	Google Scholar	2018	https://doi.org/10.1002/syn.22070	Yes
Imaging plaque inflammation in asymptomatic cocaine addicted individuals with simultaneous positron emission tomography/magnetic resonance imaging	Pubmed/Portal Regional da BVS/Google Scholar	2019	https://doi.org/10.4329/wjr.v11.i5.62	No
Imaging the addicted brain: reward, craving and cognitive processes	Google Scholar	2006	http://dx.doi.org/10.4135/9781412976237.n13	Yes
Impaired Neural Response to Negative Prediction Errors in Cocaine Addiction	Google Scholar	2015	https://doi.org/10.1523/JNEUROSCI.2777-14.2015	Yes
Impulse activity of midbrain dopamine neurons modulates drug-seeking behavior	Google Scholar	2003	https://doi.org/10.1007/s00213-003-1491-1	Yes
Increased error-related thalamic activity during early compared to late cocaine abstinence	Pubmed/Portal Regional da BVS	2010	https://doi.org/10.1016/j.drugalcdep.2010.01.008	Yes
Increased mu opioid receptor binding detected by PET in cocaine-dependent men is associated with cocaine craving	Pubmed/Portal Regional da BVS/Google Scholar	1996	https://doi.org/10.1038/nm1196-1225	Yes
Increased neural activity in the right dorsolateral prefrontal cortex during a risky decision-making task is associated with cocaine use in methadone-maintained patients	Google Scholar	2019	https://doi.org/10.1016/j.drugalcdep.2019.107650	Yes
Increased occupancy of dopamine receptors in human striatum during cue-elicited cocaine craving	Pubmed/Portal Regional da BVS/Google Scholar	2006	https://doi.org/10.1038/sj.npp.1301194	Yes
Increased Sensorimotor Gating in Recreational and Dependent Cocaine Users Is Modulated by Craving and Attention-Deficit/Hyperactivity Disorder Symptoms	Google Scholar	2013	https://doi.org/10.1016/j.biopsych.2012.08.003	Yes
Incubation of cocaine craving after withdrawal	Google Scholar	2001	https://doi.org/10.1038/35084134	Yes
Incubation of cocaine craving after withdrawal: a review of preclinical data	Google Scholar	2004	https://doi.org/10.1016/j.neuropharm.2004.06.027	No
Incubation of Cue-Induced Craving in Adults Addicted to Cocaine Measured by Electroencephalography	Google Scholar	2016	https://doi.org/10.1001/jamapsychiatry.2016.2181	Yes
Individual differences in anterior cingulate activation associated with attentional bias predict cocaine use after treatment	Pubmed/Portal Regional da BVS/Google Scholar	2013	https://doi.org/10.1038/npp.2013.7	Yes
Insights into the Neurobiology of Craving in Opioid Use Disorder	Google Scholar	2020	https://doi.org/10.1007/s40140-020-00420-7	No
Intermittent Theta Burst Stimulation of the Prefrontal Cortex in Cocaine Use Disorder: A Pilot Study	Pubmed/Portal Regional da BVS/Google Scholar	2019	https://doi.org/10.3389/fnins.2019.00765	Yes
Kappa-opioid receptors, dynorphin, and cocaine addiction: a positron emission tomography study	Google Scholar	2019	https://doi.org/10.1038/s41386-019-0398-4	Yes
Lack of Effects of Extended Sessions of Transcranial Direct Current Stimulation (tDCS) Over Dorsolateral Prefrontal Cortex on Craving and Relapses in Crack-Cocaine Users	Pubmed/Portal Regional da BVS/Google Scholar	2018	https://doi.org/10.3389/fphar.2018.01198	No
Left frontal pole theta burst stimulation decreases orbitofrontal and insula activity in cocaine users and alcohol users	Google Scholar	2017	https://doi.org/10.1016/j.drugalcdep.2017.03.039	No
Limbic activation during cue-induced cocaine craving	Pubmed/Google Scholar	1999	https://doi.org/10.1176/ajp.156.1.11	Yes
Limbic system mGluR5 availability in cocaine dependent subjects: A high-resolution PET [11C]ABP688 study	Google Scholar	2014	https://doi.org/10.1016/j.neuroimage.2014.04.061	Yes
Location, location: using functional magnetic resonance imaging to pinpoint brain differences relevant to stimulant use	Google Scholar	2007	https://doi.org/10.1111/j.1360-0443.2006.01778.x	Yes
Long-Term Effects of Repeated Prefrontal Cortex Transcranial Direct Current Stimulation (tDCS) on Food Craving in Normal and Overweight Young Adults	Google Scholar	2016	https://doi.org/10.1016/j.brs.2016.07.002	No
Long-Term Outcome of Repetitive Transcranial Magnetic Stimulation in a Large Cohort of Patients With Cocaine-Use Disorder: An Observational Study	Google Scholar	2020	https://doi.org/10.3389/fpsyt.2020.00158	Yes
Low frequency repetitive transcranial magnetic stimulation of the left dorsolateral prefrontal cortex transiently increases cue-induced craving for methamphetamine: A preliminary study	Google Scholar	2013	https://doi.org/10.1016/j.drugalcdep.2013.08.012	No
Machine Learning of Functional Magnetic Resonance Imaging Network Connectivity Predicts Substance Abuse Treatment Completion	Google Scholar	2018	https://doi.org/10.1016/j.bpsc.2017.07.003	No
Marijuana craving in the brain	Google Scholar	2009	https://doi.org/10.1073/pnas.0903863106	No
Methamphetamine-related psychiatric symptoms and reduced brain dopamine transporters studied with PET	Pubmed/Portal Regional da BVS	2001	https://doi.org/10.1176/appi.ajp.158.8.1206	No
Methylphenidate attenuates limbic brain inhibition after cocaine-cues exposure in cocaine abusers	Pubmed/Portal Regional da BVS/Google Scholar	2010	https://doi.org/10.1371/journal.pone.0011509	Yes
Mindful attention reduces neural and self-reported cue-induced craving in smokers	Google Scholar	2011	https://doi.org/10.1093/scan/nsr076	No
Mobilization of Medial and Lateral Frontal-Striatal Circuits in Cocaine Users and Controls: An Interleaved TMS/BOLD Functional Connectivity Study	Google Scholar	2016	https://doi.org/10.1038/npp.2016.114	Yes
Modeling Causal Relationship Between Brain Regions Within the Drug-Cue Processing Network in Chronic Cocaine Smokers	Pubmed/Portal Regional da BVS	2015	https://doi.org/10.1038/npp.2015.150	Yes
Moderate-Intensity Aerobic Exercise Restores Appetite and Prefrontal Brain Activity to Images of Food Among Persons Dependent on Methamphetamine: A Functional Near-Infrared Spectroscopy Study	Google Scholar	2019	https://doi.org/10.3389/fnhum.2019.00400	No
Modulation of Drug Craving in Crystalline-Heroin Users by Transcranial Direct Current Stimulation of Dorsolateral Prefrontal Cortex	Google Scholar	2018	https://doi.org/10.22122%2Fahj.v10i3.613	No
Modulation of risky choices in recently abstinent dependent cocaine users: a transcranial direct-current stimulation study	Google Scholar	2014	https://doi.org/10.3389/fnhum.2014.00661	Yes
Multiple Sessions of Transcranial Direct Current Stimulation (tDCS) Reduced Craving and Relapses for Alcohol Use: A Randomized Placebo-Controlled Trial in Alcohol Use Disorder	Google Scholar	2018	https://doi.org/10.3389/fphar.2018.00716	No
Multi-session electrical neuromodulation effects on craving, relapse and cognitive functions in cocaine use disorder: A randomized, sham-controlled tDCS study	Pubmed/Portal Regional da BVS/Google Scholar	2020	https://doi.org/10.1016/j.drugalcdep.2020.108429	Yes
Mu-opioid receptor binding measured by [11C]carfentanil positron emission tomography is related to craving and mood in alcohol dependence	Google Scholar	2004	https://doi.org/10.1016/j.biopsych.2003.07.007	No
Neural activity associated with stress-induced cocaine craving: a functional magnetic resonance imaging study	Pubmed/Portal Regional da BVS/Google Scholar	2005	https://doi.org/10.1007/s00213-005-0147-8	Yes
Neural activity related to drug craving in cocaine addiction	Pubmed/Portal Regional da BVS/Google Scholar	2001	https://doi.org/10.1001/archpsyc.58.4.334	Yes
Neural circuitry of impulsivity in a cigarette craving paradigm	Google Scholar	2013	https://doi.org/10.3389/fpsyt.2013.00067	No
Neural correlates of adherence to extended-release naltrexone pharmacotherapy in heroin dependence	Pubmed/Portal Regional da BVS	2015	https://doi.org/10.1038/tp.2015.20	No
Neural correlates of craving and impulsivity in abstinent former cocaine users: Towards biomarkers of relapse risk	Pubmed/Portal Regional da BVS/Google Scholar	2014	https://doi.org/10.1016/j.neuropharm.2014.05.011	Yes
Neural correlates of cue- and stress-induced craving in gambling disorders: implications for transcranial magnetic stimulation interventions	Google Scholar	2018	https://doi.org/10.1111/ejn.14313	No
Neural Correlates of Drug-Biased Choice in Currently Using and Abstinent Individuals With Cocaine Use Disorder	Google Scholar	2018	https://doi.org/10.1016/j.bpsc.2017.11.001	Yes
Neural Correlates of Exposure to Cocaine Cues in Rhesus Monkeys: Modulation by the Dopamine Transporter	Pubmed/Portal Regional da BVS	2016	https://doi.org/10.1016/j.biopsych.2016.02.015	No
Neural correlates of high and craving during cocaine self-administration using BOLD fMRI	Pubmed/Portal Regional da BVS/Google Scholar	2005	https://doi.org/10.1016/j.neuroimage.2005.03.030	Yes
Neural correlates of stress-induced and cue-induced drug craving: influences of sex and cocaine dependence	Pubmed/Portal Regional da BVS/Google Scholar	2012	https://doi.org/10.1176/appi.ajp.2011.11020289	Yes
Neural mechanisms of extinguishing drug and pleasant cue associations in human addiction: role of the VMPFC	Pubmed/Portal Regional da BVS	2017	https://doi.org/10.1111/adb.12545	Yes
Neural Mechanisms Underlying Craving and the Regulation of Craving	Google Scholar	2015	https://doi.org/10.1002/9781118472415.ch9	Yes
Neural mechanisms underlying drug-related cue distraction in active cocaine users	Pubmed/Portal Regional da BVS	2009	https://doi.org/10.1016/j.pbb.2008.12.009	Yes
Neural processing of a cocaine-associated odor cue revealed by functional MRI in awake rats	Google Scholar	2013	https://doi.org/10.1016/j.neulet.2012.11.054	No
Neural responses to subliminally presented cannabis and other emotionally evocative cues in cannabis-dependent individuals	Pubmed/Portal Regional da BVS	2013	https://doi.org/10.1007/s00213-013-3342-z	No
Neural signals in the monkey ventral striatum related to motivation for juice and cocaine rewards	Google Scholar	1996	https://doi.org/10.1152/jn.1996.75.3.1061	No
Neural systems and cue-induced cocaine craving	Pubmed/Google Scholar	2001	https://doi.org/10.1016/s0893-133x(01)00371-2	Yes
Neurobiology of addiction: treatment and public policy ramifications	Google Scholar	2005	https://doi.org/10.1038/nn1105-1431	No
Neurobiology of craving, conditioned reward and relapse	Google Scholar	2005	https://doi.org/10.1016/j.coph.2004.11.001	Yes
Neuroimaging for drug addiction and related behaviors	Google Scholar	2011	https://doi.org/10.1515/RNS.2011.055	Yes
Neuroimaging Impaired Response Inhibition and Salience Attribution in Human Drug Addiction: A Systematic Review	Pubmed/Portal Regional da BVS	2018	https://doi.org/10.1016/j.neuron.2018.03.048	No
Neuroimaging mechanisms of change in psychotherapy for addictive behaviors: emerging translational approaches that bridge biology and behavior	Pubmed/Portal Regional da BVS	2013	https://doi.org/10.1037/a0031491	Yes
Neuroimaging reward, craving, learning, and cognitive control in substance use disorders: review and implications for treatment	Google Scholar	2019	https://doi.org/10.1259/bjr.20180942	No
Neuromodulation for Addiction by Transcranial Direct Current Stimulation: Opportunities and Challenges	Google Scholar	2016	https://doi.org/10.1159/000449485	No
Neuromodulation of brain activation associated with addiction: A review of real-time fMRI neurofeedback studies	Pubmed/Portal Regional da BVS	2020	https://doi.org/10.1016/j.nicl.2020.102350	No
Neuronal substrates of relapse to cocaine‐seeking behavior: role of prefrontal cortex	Google Scholar	2013	https://doi.org/10.1901/jeab.2005.105-04	Yes
Neurophysiological effects of modafinil on cue-exposure in cocaine dependence: a randomized placebo-controlled cross-over study using pharmacological fMRI	Pubmed/Portal Regional da BVS/Google Scholar	2013	https://doi.org/10.1016/j.addbeh.2012.04.006	Yes
Neurostimulation techniques in the treatment of cocaine dependence: A review of the literature	Pubmed/Portal Regional da BVS/Google Scholar	2017	https://doi.org/10.1016/j.addbeh.2017.08.004	No
New perspectives on using brain imaging to study CNS stimulants	Pubmed/Portal Regional da BVS	2014	https://doi.org/10.1016/j.neuropharm.2014.07.011	No
New treatments for cocaine abuse	Google Scholar	2005	https://doi.org/10.1016/j.ddstr.2005.04.003	Yes
NIDA Aims to Fight Drugs with Drugs: The agency is planning a massive search for medications to treat cocaine and other addictions: A "Manhattan Project for chemists"	Google Scholar	1989	https://doi.org/10.1126/science.2551041	No
Nociceptin Receptors Upregulated in Cocaine Use Disorder: A Positron Emission Tomography Imaging Study Using [11C]NOP-1A	Google Scholar	2019	https://doi.org/10.1176/appi.ajp.2019.18081007	Yes
Nociceptive Stimuli Activate the Hypothalamus–Habenula Circuit to Inhibit the Mesolimbic Reward System and Cocaine-Seeking Behaviors	Google Scholar	2022	https://doi.org/10.1523/JNEUROSCI.0577-22.2022	Yes
Noninvasive brain stimulation to suppress craving in substance use disorders: Review of human evidence and methodological considerations for future work	Google Scholar	2015	https://doi.org/10.1016/j.neubiorev.2015.10.001	No
Non-invasive transcranial electrical brain stimulation guided by functional near-infrared spectroscopy for targeted neuromodulation: a review	Google Scholar	2022	https://doi.org/10.1088/1741-2552/ac857d	No
Noradrenergic correlates of chronic cocaine craving: neuromelanin and functional brain imaging	Pubmed/Portal Regional da BVS/Google Scholar	2021	https://doi.org/10.1038/s41386-020-00937-9	Yes
Objective and specific tracking of anhedonia via event-related potentials in individuals with cocaine use disorders	Google Scholar	2016	https://doi.org/10.1016/j.drugalcdep.2016.05.004	Yes
One session of high frequency repetitive transcranial magnetic stimulation (rTMS) to the right prefrontal cortex transiently reduces cocaine craving	Pubmed/Portal Regional da BVS/Google Scholar	2006	https://doi.org/10.1016/j.drugalcdep.2006.06.002	Yes
Orbitofrontal activation restores insight lost after cocaine use	Google Scholar	2014	https://doi.org/10.1038/nn.3763	Yes
Orbitofrontal and Anterior Cingulate Cortex Neurons Selectively Process Cocaine-Associated Environmental Cues in the Rhesus Monkey	Google Scholar	2009	https://doi.org/10.1523/JNEUROSCI.3206-09.2009	No
Orbitofrontal Cortex and Human Drug Abuse: Functional Imaging	Google Scholar	2000	https://doi.org/10.1093/cercor/10.3.334	Yes
Orbitofrontal cortex is selectively activated in a primate model of attentional bias to cocaine cues	Google Scholar	2019	https://doi.org/10.1038/s41386-019-0499-0	Yes
Overlapping patterns of brain activation to food and cocaine cues in cocaine abusers	Google Scholar	2014	https://doi.org/10.1002/hbm.22617	Yes
Parental substance abuse and the nature of child maltreatment	Google Scholar	1992	https://doi.org/10.1016/0145-2134(92)90064-X	No
Persistent Cue-Evoked Activity of Accumbens Neurons after Prolonged Abstinence from Self-Administered Cocaine	Google Scholar	2003	https://doi.org/10.1523/JNEUROSCI.23-19-07239.2003	Yes
Personality Traits and Cortical Activity Affect Gambling Behavior in Parkinson’s Disease	Google Scholar	2018	https://content.iospress.com/articles/journal-of-parkinsons-disease/jpd171290	No
PET imaging in clinical drug abuse research	Pubmed/Portal Regional da BVS	2005	https://doi.org/10.2174/138161205774424717	No
PET Imaging of Dopamine D2 Receptors in Monkey Models of Cocaine Abuse: Genetic Predisposition Versus Environmental Modulation	Google Scholar	2005	https://doi.org/10.1176/appi.ajp.162.8.1473	No
PET imaging of dopamine transporter and drug craving during methadone maintenance treatment and after prolonged abstinence in heroin users	Google Scholar	2008	https://doi.org/10.1016/j.ejphar.2007.09.042	No
PET studies in nonhuman primate models of cocaine abuse: Translational research related to vulnerability and neuroadaptations	Google Scholar	2014	https://doi.org/10.1016/j.neuropharm.2013.02.004	No
Pharmacological reversal of behavioral and cellular indices of cocaine sensitization in the rat	Google Scholar	2000	https://doi.org/10.1007/s002130000454	No
Posterior hippocampal regional cerebral blood flow predicts abstinence: a replication study	Pubmed	2016	https://doi.org/10.1111/adb.12361	Yes
Predicting subsequent relapse by drug-related cue-induced brain activation in heroin addiction: an event-related functional magnetic resonance imaging study	Google Scholar	2014	https://doi.org/10.1111/adb.12182	No
Prefrontal cortex modulation using transcranial DC stimulation reduces alcohol craving: A double-blind, sham-controlled study	Google Scholar	2008	https://doi.org/10.1016/j.drugalcdep.2007.06.011	No
Prefrontal cortex response to drug cues, craving, and current depressive symptoms are associated with treatment outcomes in methadone-maintained patients	Google Scholar	2018	https://doi.org/10.1038/s41386-018-0252-0	Yes
Prefrontal cortical activation in Internet Gaming Disorder Scale high scorers during actual real-time internet gaming: A preliminary study using fNIRS	Google Scholar	2022	https://doi.org/10.1556/2006.2022.00017	No
Prefrontal cortical response to natural rewards and self-reported anhedonia are associated with greater craving among recently withdrawn patients in residential treatment for opioid use disorder	Google Scholar	2022	https://doi.org/10.1016/j.brainresbull.2022.09.012	No
Prefrontal fNIRS-based clinical data analysis of brain functions in individuals abusing different types of drugs	Google Scholar	2021	https://doi.org/10.1186/s13326-021-00256-y	No
Prefrontal functional connectivity measured with near-infrared spectroscopy during smoking cue exposure	Google Scholar	2015	https://doi.org/10.1111/adb.12344	No
Prenatal cocaine exposure and adolescent neural responses to appetitive and stressful stimuli	Pubmed/Portal Regional da BVS/Google Scholar	2014	https://doi.org/10.1038/npp.2014.133	Yes
Prenatal cocaine exposure, illicit-substance use and stress and craving processes during adolescence	Pubmed/Portal Regional da BVS/Google Scholar	2015	https://doi.org/10.1016/j.drugalcdep.2015.11.012	Yes
Presumed structural and functional neural recovery after long-term abstinence from cocaine in male military veterans	Pubmed/Portal Regional da BVS	2018	https://doi.org/10.1016/j.pnpbp.2018.01.024	Yes
Pretreatment Brain Activation During Stroop Task Is Associated with Outcomes in Cocaine-Dependent Patients	Google Scholar	2008	https://doi.org/10.1016/j.biopsych.2008.05.024	Yes
Prior Cocaine Exposure Increases Firing to Immediate Reward While Attenuating Cue and Context Signals Related to Reward Value in the Insula	Google Scholar	2021	https://doi.org/10.1523/JNEUROSCI.3025-20.2021	Yes
Prospects for Human Pharmacological Functional Magnetic Resonance Imaging (phMRI)	Google Scholar	2001	https://doi.org/10.1177/0091270001417005	Yes
Psychophysiological prediction of choice: relevance to insight and drug addiction	Google Scholar	2012	https://doi.org/10.1093/brain/aws252	Yes
Psychostimulants Induce Low-Frequency Oscillations in the Firing Activity of Dopamine Neurons	Google Scholar	2004	https://doi.org/10.1038/sj.npp.1300534	Yes
Quantifying GABA in Addiction: A Review of Proton Magnetic Resonance Spectroscopy Studies	Pubmed	2022	https://doi.org/10.3390/brainsci12070918	No
Quantitative Electroencephalographic Studies of Cue-Induced Cocaine Craving	Google Scholar	2003	https://doi.org/10.1177/155005940303400305	Yes
Real-Time Assessments of Dopamine Function during Behavior: Single-Unit Recording, Iontophoresis, and Fast-Scan Cyclic Voltammetry in Awake, Unrestrained Rats	Google Scholar	2006	https://doi.org/10.1111/j.1530-0277.1998.tb03614.x	No
Re-appraisal of negative emotions in cocaine dependence: dysfunctional corticolimbic activation and connectivity	Google Scholar	2012	https://doi.org/10.1111/j.1369-1600.2012.00497.x	Yes
Recent advances in the pharmacotherapy of cocaine dependence	Google Scholar	2004	https://doi.org/10.1007/s11920-004-0018-8	Yes
Reduced metabolism in brain "control networks" following cocaine-cues exposure in female cocaine abusers	Pubmed/Portal Regional da BVS/Google Scholar	2011	https://doi.org/10.1371/journal.pone.0016573	Yes
Regional Brain Activity in Abstinent Methamphetamine Dependent Males Following Cue Exposure	Pubmed/Portal Regional da BVS	2016	https://doi.org/10.21767/2471-853x.100016	No
Regional brain metabolic activation during craving elicited by recall of previous drug experiences	Pubmed/Portal Regional da BVS/Google Scholar	1999	https://doi.org/10.1016/s0024-3205(98)00619-5	Yes
Regulation of Opioid Receptors by Cocaine	Google Scholar	2006	https://doi.org/10.1111/j.1749-6632.2001.tb03559.x	Yes
Rehabilitating the addicted brain with transcranial magnetic stimulation	Google Scholar	2017	https://doi.org/10.1038/nrn.2017.113	Yes
Relationship between subjective effects of cocaine and dopamine transporter occupancy	Google Scholar	1997	https://doi.org/10.1038/386827a0	Yes
Repeated high-frequency transcranial magnetic stimulation over the dorsolateral prefrontal cortex reduces cigarette craving and consumption	Google Scholar	2009	https://doi.org/10.1111/j.1360-0443.2008.02448.x	No
Repeated stimulation of the dorsolateral-prefrontal cortex improves executive dysfunctions and craving in drug addiction: A randomized, double-blind, parallel-group study	Google Scholar	2020	https://doi.org/10.1016/j.brs.2019.12.028	Yes
Repeated Transcranial Direct Current Stimulation (tDCS) on Methamphetamine Craving: A Randomized, Sham-controlled Study	Google Scholar	2019	http://dx.doi.org/10.32598/irj.17.4.385	No
Repetitive transcranial magnetic stimulation (rTMS) administration to heavy cannabis users	Google Scholar	2018	https://doi.org/10.1080/00952990.2017.1355920	No
Repetitive Transcranial Magnetic Stimulation (rTMS) as a Promising Treatment for Craving in Stimulant Drugs and Behavioral Addiction: A Meta-Analysis	Pubmed/Google Scholar	2022	https://doi.org/10.3390/jcm11030624	No
Repetitive transcranial magnetic stimulation (rTMS) for treatment of alcohol dependence	Google Scholar	2011	https://doi.org/10.3109/15622975.2011.598383	No
Repetitive transcranial magnetic stimulation and drug addiction	Pubmed/Google Scholar	2011	https://doi.org/10.3109/09540261.2011.618827	No
Repetitive transcranial magnetic stimulation in treatment-seeking subjects with cocaine use disorder: A randomized, double-blind, sham-controlled trial	Pubmed/Google Scholar	2022	https://doi.org/10.1016/j.pnpbp.2022.110513	Yes
Repetitive transcranial magnetic stimulation modulates coupling among large-scale brain networks in heroin-dependent individuals: A randomized resting-state functional magnetic resonance imaging study	Google Scholar	2021	https://doi.org/10.1111/adb.13121	No
Repetitive Transcranial Magnetic Stimulation of the Dorsolateral Prefrontal Cortex Reduces Nicotine Cue Craving	Google Scholar	2013	https://doi.org/10.1016/j.biopsych.2013.01.003	No
Repetitive transcranial magnetic stimulation of the left dorsolateral prefrontal cortex may improve symptoms of anhedonia in individuals with cocaine use disorder: A pilot study	Google Scholar	2018	https://doi.org/10.1016/j.brs.2018.06.001	Yes
Repetitive Transcranial Magnetic Stimulation of the Superior Frontal Gyrus Modulates Craving for Cigarettes	Google Scholar	2011	https://doi.org/10.1016/j.biopsych.2011.05.031	No
Repetitive Transcranial Magnetic Stimulation Reduces Cue-Induced Food Craving in Bulimic Disorders	Google Scholar	2010	https://doi.org/10.1016/j.biopsych.2009.11.023	No
Repetitive transcranial magnetic stimulation to treat substance use disorders and compulsive behavior	Pubmed/Google Scholar	2015	https://doi.org/10.2174/1871527314666150318114043	No
Report of transient events in a cocaine-dependent volunteer who received iTBS	Google Scholar	2018	https://doi.org/10.1016/j.brs.2018.01.004	Yes
Research progress of functional near infrared imaging in the field of drug addiction	Google Scholar	2022	https://doi.org/10.1145/3570773.3570838	Yes
Resting State Functional Connectivity of the Lateral and Medial Hypothalamus in Cocaine Dependence: An Exploratory Study	Pubmed/Portal Regional da BVS	2018	https://doi.org/10.3389/fpsyt.2018.00344	Yes
Resting state hypothalamic and dorsomedial prefrontal cortical connectivity of the periaqueductal gray in cocaine addiction	Pubmed/Portal Regional da BVS	2020	https://doi.org/10.1111/adb.12989	Yes
Reward Circuitry in Addiction	Pubmed	2017	https://doi.org/10.1007/s13311-017-0525-z	No
Reward Contingencies Improve Goal-Directed Behavior by Enhancing Posterior Brain Attentional Regions and Increasing Corticostriatal Connectivity in Cocaine Addicts	Pubmed/Portal Regional da BVS	2016	https://doi.org/10.1371/journal.pone.0167400	Yes
Reward, addiction, and emotion regulation systems associated with rejection in love	Pubmed/Portal Regional da BVS	2010	https://doi.org/10.1152/jn.00784.2009	No
Reward-related brain response and craving correlates of marijuana cue exposure: a preliminary study in treatment-seeking marijuana-dependent subjects	Pubmed/Portal Regional da BVS	2013	https://doi.org/10.1097/adm.0b013e318273863a	No
Reward-related dorsal striatal activity differences between former and current cocaine dependent individuals during an interactive competitive game	Pubmed/Portal Regional da BVS/Google Scholar	2012	https://doi.org/10.1371/journal.pone.0034917	Yes
Reward-Related Responses and Tonic Craving in Cocaine Addiction: An Imaging Study of the Monetary Incentive Delay Task	Pubmed/Portal Regional da BVS/Google Scholar	2021	https://doi.org/10.1093/ijnp/pyab016	Yes
Robust Changes in Reward Circuitry During Reward Loss in Current and Former Cocaine Users During Performance of a Monetary Incentive Delay Task	Google Scholar	2013	https://doi.org/10.1016/j.biopsych.2013.04.029	Yes
Role of personality traits in cocaine craving throughout an outpatient psychosocial treatment program	Google Scholar	2014	https://doi.org/10.1590/1516-4446-2013-1206	Yes
Role of Repetitive Transcranial Magnetic Stimulation (rTMS) in Treatment of Addiction and Related Disorders: A Systematic Review	Pubmed	2017	https://doi.org/10.2174/1874473710666171129225914	No
Role of the anterior cingulate and medial orbitofrontal cortex in processing drug cues in cocaine addiction	Google Scholar	2007	https://doi.org/10.1016/j.neuroscience.2006.11.024	Yes
rsfMRI effects of KB220Z™ on neural pathways in reward circuitry of abstinent genotyped heroin addicts	Pubmed/Portal Regional da BVS	2014	https://doi.org/10.1080/00325481.2015.994879	No
rTMS in the Treatment of Drug Addiction: An Update about Human Studies	Pubmed/Google Scholar	2014	https://doi.org/10.1155/2014/815215	No
rTMS Reduces Psychopathological Burden and Cocaine Consumption in Treatment-Seeking Subjects With Cocaine Use Disorder: An Open Label, Feasibility Study	Pubmed/Google Scholar	2019	https://doi.org/10.3389/fpsyt.2019.00621	Yes
rTMS-Induced Changes in Glutamatergic and Dopaminergic Systems: Relevance to Cocaine and Methamphetamine Use Disorders	Pubmed/Google Scholar	2020	https://doi.org/10.3389/fnins.2020.00137	No
Severity of neuropsychological impairment in cocaine and alcohol addiction: association with metabolism in the prefrontal cortex	Pubmed	2004	https://doi.org/10.1016/j.neuropsychologia.2004.04.002	Yes
Sex differences in brain activation during stress imagery in abstinent cocaine users: a functional magnetic resonance imaging study	Pubmed/Portal Regional da BVS/Google Scholar	2005	https://doi.org/10.1016/j.biopsych.2004.11.048	Yes
Sex differences in cocaine/heroin users: Drug-use triggers and craving in daily life	Google Scholar	2013	https://doi.org/10.1016/j.drugalcdep.2012.12.025	No
Sex Differences in Opioid and Psychostimulant Craving and Relapse: A Critical Review	Google Scholar	2022	https://doi.org/10.1124/pharmrev.121.000367	No
Sex-dependent prefrontal cortex activation in regular cocaine users: A working memory functional magnetic resonance imaging study	Google Scholar	2021	https://doi.org/10.1111/adb.13003	Yes
Short-term abstinence from cocaine self-administration, but not passive cocaine infusion, elevates αCaMKII autophosphorylation in the rat nucleus accumbens and medial prefrontal cortex	Google Scholar	2014	https://doi.org/10.1017/S1461145713000916	No
Short-term treatment with citicoline (CDP-choline) attenuates some measures of craving in cocaine-dependent subjects: a preliminary report	Google Scholar	1999	https://doi.org/10.1007/s002130050871	Yes
Sleep quality improves during treatment with repetitive transcranial magnetic stimulation (rTMS) in patients with cocaine use disorder: a retrospective observational study	Pubmed/Google Scholar	2020	https://doi.org/10.1186/s12888-020-02568-2	Yes
Smoking Cessation Induced by Deep Repetitive Transcranial Magnetic Stimulation of the Prefrontal and Insular Cortices: A Prospective, Randomized Controlled Trial	Google Scholar	2014	https://doi.org/10.1016/j.biopsych.2014.05.020	No
State dependent effect of transcranial direct current stimulation (tDCS) on methamphetamine craving	Google Scholar	2014	https://doi.org/10.1017/S1461145714000686	No
State-Dependent Effects of Ventromedial Prefrontal Cortex Continuous Thetaburst Stimulation on Cocaine Cue Reactivity in Chronic Cocaine Users	Pubmed	2019	https://doi.org/10.3389/fpsyt.2019.00317	Yes
Stimulant withdrawal	Google Scholar	1994	https://doi.org/10.1111/j.1360-0443.1994.tb03746.x	Yes
Stimulant-induced dopamine increases are markedly blunted in active cocaine abusers	Pubmed/Portal Regional da BVS/Google Scholar	2014	https://doi.org/10.1038/mp.2014.58	Yes
Striatal dopamine D2 receptor availability predicts the thalamic and medial prefrontal responses to reward in cocaine abusers three years later	Google Scholar	2009	https://doi.org/10.1002/syn.20741	Yes
Subcortical Correlates of Craving in Recently Abstinent Alcoholic Patients	Google Scholar	2001	https://doi.org/10.1176/appi.ajp.158.7.1075	No
Subjective sensitivity to monetary gradients is associated with frontolimbic activation to reward in cocaine abusers	Google Scholar	2007	https://doi.org/10.1016/j.drugalcdep.2006.08.022	No
Substrates of neuropsychological functioning in stimulant dependence: a review of functional neuroimaging research	Pubmed/Portal Regional da BVS	2012	https://doi.org/10.1002/brb3.65	No
Sustained Impairment of α2A-Adrenergic Autoreceptor Signaling Mediates Neurochemical and Behavioral Sensitization to Amphetamine	Google Scholar	2013	https://doi.org/10.1016/j.biopsych.2012.11.029	No
Synaptic mechanisms underlying persistent cocaine craving	Google Scholar	2016	https://doi.org/10.1038/nrn.2016.39	Yes
Synergistic effect of combined transcranial direct current stimulation and Matrix ‎Model on the reduction of methamphetamine craving and improvement of cognitive ‎functioning: a randomized sham-controlled study	Google Scholar	2021	https://doi.org/10.1080/00952990.2021.2015771	No
Systematic review: Wearable remote monitoring to detect nonalcohol/nonnicotine-related substance use disorder symptoms	Google Scholar	2022	https://doi.org/10.1111/ajad.13341	No
tDCS in Addiction and Impulse Control Disorders	Pubmed/Portal Regional da BVS/Google Scholar	2018	https://doi.org/10.1097/yct.0000000000000541	No
The Affective and Neural Correlates of Heroin versus Cocaine Use in Addiction Are Influenced by Environmental Setting But in Opposite Directions	Google Scholar	2018	https://doi.org/10.1523/JNEUROSCI.0019-18.2018	Yes
The cerebellum in drug craving	Google Scholar	2017	https://doi.org/10.1016/j.drugalcdep.2016.12.028	Yes
The clinical neurobiology of drug craving	Google Scholar	2013	https://doi.org/10.1016/j.conb.2013.05.001	Yes
The clinical pharmacology of acamprosate	Google Scholar	2012	https://doi.org/10.1111/bcp.12070	No
The dopamine hypothesis of drug addiction and its potential therapeutic value	Pubmed/Portal Regional da BVS	2011	https://doi.org/10.3389/fpsyt.2011.00064	No
The dopamine hypothesis of the reinforcing properties of cocaine	Google Scholar	1991	https://doi.org/10.1016/0166-2236(91)90141-G	Yes
The Effect of High-Frequency Repetitive Transcranial Magnetic Stimulation on Emotion Processing, Reappraisal, and Craving in Alcohol Use Disorder Patients and Healthy Controls: A Functional Magnetic Resonance Imaging Study	Google Scholar	2019	https://doi.org/10.3389/fpsyt.2019.00272	No
The effect of N-acetylcysteine and working memory training on neural mechanisms of working memory and cue reactivity in regular cocaine users	Pubmed	2019	https://doi.org/10.1016/j.pscychresns.2019.03.011	Yes
The effect of practice on a sustained attention task in cocaine abusers	Pubmed/Portal Regional da BVS/Google Scholar	2007	https://doi.org/10.1016/j.neuroimage.2006.12.004	Yes
The Effect of transcranial Direct Current Stimulation (tDCS) on Opioid Craving	Google Scholar	2021		No
The effects of an acute bout of exercise on neural activity in alcohol and cocaine craving: study protocol for a randomised controlled trial	Pubmed/Google Scholar	2018	https://doi.org/10.1186/s13063-018-3062-0	Yes
The effects of prefrontal cortex transcranial direct current stimulation (tDCS) on food craving and temporal discounting in women with frequent food cravings	Google Scholar	2014	https://doi.org/10.1016/j.appet.2014.03.010	No
The Effects of Repetitive Transcranial Magnetic Stimulation in Reducing Cocaine Craving and Use	Google Scholar	2019	https://doi.org/10.1097/ADT.0000000000000169	Yes
The effects of repetitive transcranial magnetic stimulation on cue-induced craving in male patients with heroin use disorder	Google Scholar	2020	https://doi.org/10.1016/j.ebiom.2020.102809	No
The effects of the selective 5-HT1B receptor agonist, CP94253, on cocaine seeking and anxiety	Google Scholar	2006	https://doi.org/10.1096/fasebj.20.4.A236-b	Yes
The Effects of Transcranial Direct Current Stimulation of Dorsolateral Prefrontal Cortex on Reduction of Craving in Daily and Social Smokers	Google Scholar	2019	http://www.ncbi.nlm.nih.gov/pmc/articles/pmc7007509/	No
The hypodopaminergic state ten years after: transcranial magnetic stimulation as a tool to test the dopamine hypothesis of drug addiction	Google Scholar	2021	https://doi.org/10.1016/j.coph.2020.11.001	Yes
The Measurement of Craving	Google Scholar	2001	https://doi.org/10.1300/J069v20n03_07	Yes
The neural correlates of cue-induced craving in cocaine-dependent women	Pubmed/Portal Regional da BVS/Google Scholar	2004	https://doi.org/10.1176/appi.ajp.161.2.233	Yes
The Neurobiological Mechanism of Chemical Aversion (Emetic) Therapy for Alcohol Use Disorder: An fMRI Study	Pubmed/Portal Regional da BVS	2017	https://doi.org/10.3389/fnbeh.2017.00182	No
The Neuropsychiatry of Chronic Cocaine Abuse	Google Scholar	1998	https://doi.org/10.1176/jnp.10.3.280	Yes
The relationship between craving and insular morphometry in regular cocaine users: Does sex matter?	Pubmed/Portal Regional da BVS	2022	https://doi.org/10.1111/adb.13157	Yes
The relationship between years of cocaine use and brain activation to cocaine and response inhibition cues	Google Scholar	2014	https://doi.org/10.1111/add.12666	Yes
The role of dopamine in human addiction: From reward to motivated attention	Google Scholar	2005	https://doi.org/10.1016/j.ejphar.2005.09.025	Yes
The Role of Dopamine in Value-Based Attentional Orienting	Google Scholar	2016	https://doi.org/10.1016/j.cub.2015.12.062	Yes
The Role of Unawareness, Volition and Neural Hyperconnectivity in Alcohol Use Disorder: A Functional Magnetic Resonance Imaging Study	Google Scholar	2022	https://doi.org/10.1016/j.bpsc.2022.12.008	No
The use of brain imaging to elucidate neural circuit changes in cocaine addiction	Google Scholar	2012	https://doi.org/10.2147%2FSAR.S35153	Yes
The use of cognitive training, combined with tDCS, for craving reduction and inhibitory control improvement in cocaine dependence: a case study	Google Scholar	2021	https://doi.org/10.1109/MeMeA52024.2021.9478681	Yes
The Use of Neuromodulation in the Treatment of Cocaine Dependence	Pubmed/Portal Regional da BVS/Google Scholar	2014	https://doi.org/10.1097/adt.0b013e31827b5a2c	Yes
The use of repetitive transcranial magnetic stimulation for modulating craving and addictive behaviours: A critical literature review of efficacy, technical and methodological considerations	Google Scholar	2014	https://doi.org/10.1016/j.neubiorev.2014.10.013	No
Thirsty heroin addicts show different fMRI activations when exposed to water-related and drug-related cues	Pubmed/Portal Regional da BVS	2006	https://doi.org/10.1016/j.drugalcdep.2005.11.012	No
Transcranial direct current stimulation (tDCS) as an intervention to improve empathic abilities and reduce violent behavior in forensic offenders: study protocol for a randomized controlled trial	Pubmed/Portal Regional da BVS	2020	https://dx.doi.org/10.1186/s13063-020-4074-0	No
Transcranial Direct Current Stimulation for the Treatment of Addictions: A Systematic Review of Clinical Trials	Google Scholar	2018	https://doi.org/10.2174/1573400514666181008123358	No
Transcranial Direct Current Stimulation in Addiction	Google Scholar	2020	https://doi.org/10.1007/978-3-030-43356-7_19	Yes
Transcranial direct current stimulation in cocaine use disorders: preliminary findings	Google Scholar	2019	https://doi.org/10.1016/j.brs.2018.12.598	Yes
Transcranial Direct Current Stimulation in Substance Use Disorders	Google Scholar	2021	https://doi.org/10.1007/978-3-030-76136-3_27	Yes
Transcranial Direct Current Stimulation in Substance Use Disorders: A Systematic Review of Scientific Literature	Pubmed/Portal Regional da BVS/Google Scholar	2017	https://doi.org/10.1097/yct.0000000000000401	No
Transcranial direct current stimulation of the frontal-parietal-temporal area attenuates cue-induced craving for heroin	Google Scholar	2016	https://doi.org/10.1016/j.jpsychires.2016.04.001	No
Transcranial direct current stimulation of the frontal-parietal-temporal brain areas reduces cigarette consumption in abstinent heroin users	Pubmed/Portal Regional da BVS/Google Scholar	2022	https://doi.org/10.1016/j.jpsychires.2022.06.045	No
Transcranial direct current stimulation of the prefrontal cortex modulates the desire for specific foods	Google Scholar	2008	https://doi.org/10.1016/j.appet.2007.09.016	No
Transcranial Direct Current Stimulation on Opium Craving, Depression, and Anxiety: A Preliminary Study	Google Scholar	2019	https://doi.org/10.1097/YCT.0000000000000568	No
Transcranial direct current stimulation produces long-lasting attenuation of cocaine-induced behavioral responses and gene regulation in corticostriatal circuits	Google Scholar	2016	https://doi.org/10.1111/adb.12415	Yes
Transcranial Direct Current Stimulation Reduces Craving in Substance Use Disorders: A Double-blind, Placebo-Controlled Study	Google Scholar	2019	https://doi.org/10.1097/YCT.0000000000000580	Yes
Transcranial direct current stimulation reduces negative affect but not cigarette craving in overnight abstinent smokers	Google Scholar	2013	https://doi.org/10.3389/fpsyt.2013.00112	No
Transcranial Direct Current Stimulation to Modulate fMRI Drug Cue Reactivity in Methamphetamine Users: A Randomized Clinical Trial	Google Scholar	2021	https://doi.org/10.1101/2021.04.12.21255366	No
Transcranial Direct Current Stimulation to Reduce Addiction-Related Behaviors in Mice	Google Scholar	2022	https://doi.org/10.1007/978-1-0716-1748-9_12	No
Transcranial magnetic stimulation and neuroimaging for cocaine use disorder: Review and future directions	Pubmed/Portal Regional da BVS/Google Scholar	20 de novembro de 2020	https://doi.org/10.1080/00952990.2020.1841784	No
Transcranial Magnetic Stimulation for the Treatment of Cocaine Addiction	Google Scholar	2020	https://doi.org/10.4236/ojd.2020.92003	Yes
Transcranial Magnetic Stimulation for the Treatment of Cocaine Addiction: A Systematic Review	Pubmed/Portal Regional da BVS/Google Scholar	2021	https://doi.org/10.3390/jcm10235595	No
Transcranial magnetic stimulation for the treatment of cocaine addiction: evidence to date	Pubmed/Portal Regional da BVS/Google Scholar	2018	https://doi.org/10.2147/SAR.S161206	No
Transcranial magnetic stimulation in the treatment of substance addiction	Pubmed/Portal Regional da BVS/Google Scholar	2014	https://doi.org/10.1111/nyas.12479	No
Transcranial Magnetic Stimulation Meets Virtual Reality: The Potential of Integrating Brain Stimulation With a Simulative Technology for Food Addiction	Pubmed/Portal Regional da BVS/Google Scholar	2020	https://doi.org/10.3389/fnins.2020.00720	No
Transcranial magnetic stimulation of dorsolateral prefrontal cortex reduces cocaine use: A pilot study	Pubmed/Google Scholar	2015	https://doi.org/10.1016/j.euroneuro.2015.11.011	Yes
Transcranial Magnetic Stimulation of Medial Prefrontal and Cingulate Cortices Reduces Cocaine Self-Administration: A Pilot Study	Google Scholar	2018	https://doi.org/10.3389/fpsyt.2018.00080	Yes
Transcranial magnetic stimulation to understand the pathophysiology and treatment of substance use disorders	Pubmed	2018	https://doi.org/10.2174/1874473710801030328	No
Transcranial magnetic stimulation, deep brain stimulation, and other forms of neuromodulation for substance use disorders: Review of modalities and implications for treatment	Pubmed/Portal Regional da BVS/Google Scholar	2020	https://doi.org/10.1016/j.jns.2020.117149	No
Transcranial Magnetic Stimulation: A review about its efficacy in the treatment of alcohol, tobacco and cocaine addiction	Pubmed/Portal Regional da BVS/Google Scholar	2020	https://doi.org/10.1016/j.addbeh.2020.106760	No
Transdiagnostic Effects of Ventromedial Prefrontal Cortex Transcranial Magnetic Stimulation on Cue Reactivity	Google Scholar	2018	https://doi.org/10.1016/j.bpsc.2018.03.016	Yes
Transient alcohol craving suppression by rTMS of dorsal anterior cingulate: An fMRI and LORETA EEG study	Google Scholar	2011	https://doi.org/10.1016/j.neulet.2011.03.074	No
Treating cocaine and opioid use disorder with transcranial magnetic stimulation: A path forward	Pubmed/Portal Regional da BVS/Google Scholar	2021	https://doi.org/10.1016/j.pbb.2021.173240	No
Treatment of Cocaine Dependence in Methadone Maintenance Clients: A Pilot Study Comparing the Efficacy of Desipramine and Amantadine	Google Scholar	2009	https://doi.org/10.3109/10826089209068770	No
Treatment Status Predicts Differential Prefrontal Cortical Responses to Alcohol and Natural Reinforcer Cues among Alcohol Dependent Individuals	Google Scholar	2012	https://doi.org/10.1007/978-3-642-31561-9_20	No
Unfolding the real-time neural mechanisms in addiction: Functional near-infrared spectroscopy (fNIRS) as a resourceful tool for research and clinical practice	Google Scholar	2022	https://doi.org/10.1016/j.addicn.2022.100048	Yes
Unpacking common and distinct neuroanatomical alterations in cocaine dependent versus pathological gambling	Pubmed/Portal Regional da BVS	2020	https://doi.org/10.1016/j.euroneuro.2020.01.019	Yes
Unpleasant Sound Elicits Negative Emotion and Reinstates Drug Seeking	Google Scholar	2019	https://doi.org/10.1007/s12035-019-1609-z	Yes
Use of Non-Human Primates in Cocaine Research	Google Scholar	2016	https://www.wellbeingintlstudiesrepository.org/acwp_arte/93	No
Using Functional Near-Infrared Spectroscopy to Measure Effects of Delta 9-Tetrahydrocannabinol on Prefrontal Activity and Working Memory in Cannabis Users	Google Scholar	2017	https://doi.org/10.3389/fnhum.2017.00488	No
Validating incentive salience with functional magnetic resonance imaging: association between mesolimbic cue reactivity and attentional bias in alcohol-dependent patients	Google Scholar	2011	https://doi.org/10.1111/j.1369-1600.2011.00352.x	No
Variation in neurophysiological function and evidence of quantitative electroencephalogram discordance: predicting cocaine-dependent treatment attrition	Pubmed/Portal Regional da BVS	2006	https://doi.org/10.1176/jnp.2006.18.2.208	Yes
Ventral medial prefrontal cortex (vmPFC) as a target of the dorsolateral prefrontal modulation by transcranial direct current stimulation (tDCS) in drug addiction	Pubmed/Portal Regional da BVS/Google Scholar	2016	https://doi.org/10.1007/s00702-016-1559-9	Yes
Ventral striatal dysfunction in cocaine dependence - difference mapping for subregional resting state functional connectivity	Pubmed/Portal Regional da BVS/Google Scholar	2018	https://doi.org/10.1038/s41398-018-0164-0	Yes
Voxel-level comparison of arterial spin-labeled perfusion magnetic resonance imaging in adolescents with internet gaming addiction	Google Scholar	2013	https://doi.org/10.1186/1744-9081-9-33	No
Vulnerability to cocaine following exposure to Ritalin®: A behavioral and electrophysiological study in rats treated wit Ritalin® as adolescents	Google Scholar	2002	https://opac.lib.dlut.edu.cn/space/searchDetailLocal/mede8d75da2655e600ca91c3359f395e9	No
Wavelet-transformed temporal cerebral blood flow signals during attempted inhibition of cue-induced cocaine craving distinguish prognostic phenotypes	Pubmed/Portal Regional da BVS	2012	https://doi.org/10.1016/j.drugalcdep.2012.08.018	Yes
What goes up, can come down: Novel brain stimulation paradigms may attenuate craving and craving-related neural circuitry in substance dependent individuals	Pubmed/Portal Regional da BVS/Google Scholar	2015	https://doi.org/10.1016/j.brainres.2015.02.053	No

## Sheet: Supplementary Table S3
Supplementary Table S3. Records screened by abstract.
Study Title	Abstract	Database	Publication Year	DOI	Report assessed for eligibility?	Exclusion criteria
A cholecystokinin B receptor antagonist and cocaine interaction, phase I study	Aims RPR 102681, a cholecystokinin-B antagonist, increased dopamine (DA) release and reduced cocaine self-administration in animals. This pilot study sought to assess the safety and pharmacokinetics (PK) of co-administration of RPR 102681 and cocaine, and to confirm the DA release mechanism of RPR 102681. Methods Sixteen cocaine-dependent participants were randomized to either placebo or RPR10268…	Pubmed/Portal Regional da BVS	2018	https://doi.org/10.1111/cns.12994	No	Study not addressing cocaine craving per se (craving in general, craving triggered by other substances, treatment of CUD, other facets of CUD, etc.)
A Comparison of Drug Conditioning and Craving for Alcohol and Cocaine	Craving is a potentially important concept that is difficult to define and study in the laboratory. Although alcohol and cocaine are very different pharmacologically, this discussion emphasizes common factors in addiction to these drugs, such as the tendency of alcoholics and cocaine abusers to crave these substances. I review commonalities in drug conditioning and cue reactivity to alcohol and c…	Google Scholar	1992	https://doi.org/10.1007/978-1-4899-1648-8_8	No	Book chapter
A comprehensive study of sensorimotor cortex excitability in chronic cocaine users: Integrating TMS and functional MRI data	Background Disruptions in motor control are often overlooked features of chronic cocaine users. During a simple sensorimotor integration task, for example, cocaine users activate a larger area of cortex than controls but have lower functional connectivity between the cortex and dorsal striatum, which is further correlated with poor performance. The purpose of this study was to determine whether a…	Google Scholar	2015	https://doi.org/10.1016/j.drugalcdep.2015.07.1196	No	Study not addressing cocaine craving per se (craving in general, craving triggered by other substances, treatment of CUD, other facets of CUD, etc.)
A double-blind sham-controlled phase 1 clinical trial of tDCS of the dorsolateral prefrontal cortex in cocaine inpatients: Craving, sleepiness, and contemplation to change	Impaired inhibitory control accompanied by enhanced salience attributed to drug-related cues, both associated with function of the dorsolateral prefrontal cortex (dlPFC), are hallmarks of drug addiction, contributing to worse symptomatology including craving. dlPFC modulation with transcranial direct current stimulation (tDCS) previously showed craving reduction in inpatients with cocaine use dis…	Pubmed/Portal Regional da BVS/Google Scholar	2021	https://doi.org/10.1111/ejn.15172	No	Study not addressing cocaine craving per se (craving in general, craving triggered by other substances, treatment of CUD, other facets of CUD, etc.)
A Genetic Approach to Study Mechanisms of Cocaine Action	The brain dopamine system is thought to be the major target for the neuropharmacological actions of psychomotor stimulants such as cocaine. To investigate the mechanisms of cocaine action, we used a genetic approach, the gene-targeting technique, and generated D1 dopamine receptor mutant mice. Locomotor activity analysis in response to cocaine indicates that, in contrast to control mice which sho…	Google Scholar	1996	https://doi.org/10.1111/j.1749-6632.1996.tb17431.x	No	Animal study Study not addressing cocaine craving per se (craving in general, craving triggered by other substances, treatment of CUD, other facets of CUD, etc.)
A hyper-connected but less efficient small-world network in the substance-dependent brain	Background The functional interconnections of the addicted brain may differ from the non-addicted population in important ways, but prioranalytic approaches were usually limited to the study of connections between a few number of selected brain regions. Recent approaches enable examination of the vast functional interactions within the entire brain, the functional connectome (FCM). The purpose of…	Pubmed/Portal Regional da BVS	2015	https://doi.org/10.1016/j.drugalcdep.2015.04.015	No	Study whose sample had other disorder or comorbidity associated or not with CUD Study not addressing cocaine craving per se (craving in general, craving triggered by other substances, treatment of CUD, other facets of CUD, etc.)
A hypo-status in drug-dependent brain revealed by multi-modal MRI	Drug addiction is a chronic brain disorder with no proven effective cure. Assessing both structural and functional brain alterations by using multi-modal, rather than purely unimodal imaging techniques, may provide a more comprehensive understanding of the brain mechanisms underlying addiction, which in turn may facilitate future treatment strategies. However, this type of research remains scarce…	Pubmed/Portal Regional da BVS	2016	https://doi.org/10.1111/adb.12459	Yes	-
A novel strategy for the treatment of cocaine addiction	Cocaine's addictive liability has been linked to its pharmacologic actions on mesotelencephalic dopamine (DA) reinforcement/reward pathways in the central nervous system (CNS). Dopaminergic transmission within these pathways is modulated by gamma-aminobutyric acid (GABA). With this knowledge, we examined the utility of gamma vinylGABA (GVG), a selective and irreversible inhibitor of GABA-transami…	Google Scholar	1998	https://doi.org/10.1002/(SICI)1098-2396(199810)30:2%3C119::AID-SYN1%3E3.0.CO;2-F	No	Animal study Study not addressing cocaine craving per se (craving in general, craving triggered by other substances, treatment of CUD, other facets of CUD, etc.)
A randomised, double-blind, sham-controlled study of left prefrontal cortex 15 Hz repetitive transcranial magnetic stimulation in cocaine consumption and craving	Background Cocaine use disorder (CUD) is a global health issue with no effective treatment. Repetitive Transcranial Magnetic Stimulation (rTMS) is a recently proposed therapy for CUD. Methods We conducted a single-center, randomised, sham-controlled, blinded, parallel-group research with patients randomly allocated to rTMS (15 Hz) or Sham group (1:1) using a computerised block randomisation proce…	Pubmed/Google Scholar	2021	https://doi.org/10.1371/journal.pone.0259860	No	Study not addressing cocaine craving per se (craving in general, craving triggered by other substances, treatment of CUD, other facets of CUD, etc.)
A randomized double-blind study of neuroelectric therapy in opiate and cocaine detoxification	Prior research on the use of transcranial neuroelectric stimulation suggested that the application of low-amperage, low-frequency alternating current via surface electrodes placed in the mastoid region could relieve the physiological signs and subjective symptoms of withdrawal and craving during opiate detoxification. These effects were reported without gradual tapering of the opiate or the addit…	Google Scholar	1992	https://doi.org/10.1016/0899-3289(92)90037-X	No	Study whose sample had other disorder or comorbidity associated or not with CUD Study not addressing cocaine craving per se (craving in general, craving triggered by other substances, treatment of CUD, other facets of CUD, etc.)
A serotonergic biobehavioral signature differentiates cocaine use disorder participants administered mirtazapine	Cocaine use disorder (CUD) patients display heterogenous symptoms and unforeseeable responses to available treatment approaches, highlighting the need to identify objective, accessible biobehavioral signatures to predict clinical trial success in this population. In the present experiments, we employed a task-based behavioral and pharmacogenetic-fMRI approach to address this gap. Craving, an inte…	Pubmed/Portal Regional da BVS	2022	https://doi.org/10.1038%2Fs41398-022-01934-w	No	Study not addressing cocaine craving per se (craving in general, craving triggered by other substances, treatment of CUD, other facets of CUD, etc.)
A variant on the kappa opioid receptor gene (OPRK1) is associated with stress response and related drug craving, limbic brain activation and cocaine relapse risk	Stress increases drug craving and relapse risk. The kappa opioid receptor gene (OPRK1) mediates stress responses. Here, we examined whether the OPRK1 rs6989250 C>G affects stress-induced cocaine craving and cortisol responses, subsequent cocaine relapse risk and the neural response to stress using functional magnetic resonance imaging (fMRI) in cocaine dependence. Sixty-seven treatment-engaged, a…	Pubmed/Portal Regional da BVS/Google Scholar	2013	https://doi.org/10.1038/tp.2013.62	Yes	-
Abnormal Electroretinogram in Cocaine-Dependent Patients: Relationship to Craving	Background The retina contains high concentrations of dopamine. We previously reported that recently withdrawn cocaine-dependent patients had significantly reduced blue cone b wave amplitude responses on the electroretinogram (ERG). In this study we wished to examine if there was a relationship between cocaine craving and reduced blue cone b wave ERG responses. Methods A series of 14 recently wit…	Google Scholar	1996	https://doi.org/10.1192/bjp.168.4.507	No	Study not addressing cocaine craving per se (craving in general, craving triggered by other substances, treatment of CUD, other facets of CUD, etc.)
Accelerated Intermittent Theta-Burst Stimulation as a Treatment for Cocaine Use Disorder: A Proof-of-Concept Study	There are no effective treatments for cocaine use disorder (CUD), a chronic, relapsing brain disease characterized by dysregulated circuits related to cue reactivity, reward processing, response inhibition, and executive control. Transcranial magnetic stimulation (TMS) has the potential to modulate circuits and networks implicated in neuropsychiatric disorders, including addiction. Although acute…	Pubmed/Portal Regional da BVS	2019	https://doi.org/10.3389/fnins.2019.01147	No	Study not addressing cocaine craving per se (craving in general, craving triggered by other substances, treatment of CUD, other facets of CUD, etc.)
Activation of memory circuits during cue-elicited cocaine craving	Evidence accumulated over more than 45 years has indicated that environmental stimuli can induce craving for drugs of abuse in individuals who have addictive disorders. However, the brain mechanisms that subserve such craving have not been elucidated. Here a positron emission tomographic study shows increased glucose metabolism in cortical and limbic regions implicated in several forms of memory …	Pubmed/Google Scholar	1996	https://doi.org/10.1073/pnas.93.21.12040	Yes	-
Activation of orbital and medial prefrontal cortex by methylphenidate in cocaine-addicted subjects but not in controls: relevance to addiction	Drugs of abuse are rewarding to addicted and nonaddicted subjects, but they trigger craving and compulsive intake only in addicted subjects. Here, we used positron emission tomography (PET) and [18F]deoxyglucose to compare the brain metabolic responses (marker of brain function) of cocaine-addicted subjects (n = 21) and controls (n = 15) to identify brain regions that are uniquely activated in ad…	Pubmed/Portal Regional da BVS/Google Scholar	2005	https://doi.org/10.1523/jneurosci.0433-05.2005	Yes	-
Add-on high frequency deep transcranial magnetic stimulation (dTMS) to bilateral prefrontal cortex reduces cocaine craving in patients with cocaine use disorder	Introduction Cocaine dependence is a substantial public health problem. The aim of this study is to evaluate the effect of high frequency deep transcranial magnetic stimulation (dTMS) on craving in patients with cocaine use disorder (CUD). Methods Seven men (mean age, 48.71 years; standard deviation [SD], 9.45; range 32–60 years) with CUD and no concurrent axis 1 or 2 disorder save nicotine abuse…	Pubmed/Google Scholar	2016	https://doi.org/10.1016/j.neulet.2016.06.049	No	Study not addressing cocaine craving per se (craving in general, craving triggered by other substances, treatment of CUD, other facets of CUD, etc.)
Altered Activity of Midbrain Dopamine Neurons Following 7-Day Withdrawal from Chronic Cocaine Abuse is Normalized by D2 Receptor Stimulation During the Early Withdrawal Phase	Using in vivo single-unit recording in rats, we compared the effects of continuous cocaine infusion via minipump or single daily injections (both 40 mg/kg/d × 14 days, SC) on the activity of putative dopamine (DA) neurons in the substantia nigra pars compacta (SNC) and ventral tegmental area (VTA). On days 1–5 after cocaine withdrawal, animals were further treated with single daily injections of …	Google Scholar	1999	https://doi.org/10.1016/S0893-133X(99)00011-1	No	Animal study Study not addressing cocaine craving per se (craving in general, craving triggered by other substances, treatment of CUD, other facets of CUD, etc.)
Altered functional connectivity to stressful stimuli in prenatally cocaine-exposed adolescents	Background Prenatal cocaine exposure (PCE) is linked to addiction and obesity vulnerability. Neural responses to stressful and appetitive cues in adolescents with PCE versus those without have been differentially linked to substance-use initiation. However, no prior studies have assessed cue-reactivity responses among PCE adolescents using a connectivity-based approach. Methods Twenty-two PCE and…	Pubmed/Portal Regional da BVS	2017	https://doi.org/10.1016/j.drugalcdep.2017.07.030	No	Study not addressing cocaine craving per se (craving in general, craving triggered by other substances, treatment of CUD, other facets of CUD, etc.)
Altered neural response of the appetitive emotional system in cocaine addiction: an fMRI Study	Research on addiction suggests that emotional alterations play an essential role in the development, maintenance, relapse and treatment outcome of substance abuse disorders. Although many neuroimaging studies focussed on the neural response to conditioned stimuli, much less is known about the neural response to natural affective stimuli in this pathological population. Previous research has demon…	Google Scholar	2010	https://doi.org/10.1111/j.1369-1600.2010.00230.x	No	Study not addressing cocaine craving per se (craving in general, craving triggered by other substances, treatment of CUD, other facets of CUD, etc.)
Altered prefrontal signaling during inhibitory control in a salient drug context in cocaine use disorder	Introduction Drug addiction is characterized by impaired response inhibition and salience attribution (iRISA), where the salience of drug cues is postulated to overpower that of other reinforcers with a concomitant decrease in self-control. However, the neural underpinnings of the interaction between the salience of drug cues and inhibitory control in drug addiction remain unclear. Methods We dev…	Pubmed	2022	https://doi.org/10.1093/cercor/bhac087	No	Study not addressing cocaine craving per se (craving in general, craving triggered by other substances, treatment of CUD, other facets of CUD, etc.)
An fMRI study of the interaction of stress and cocaine cues on cocaine craving in cocaine-dependent men	Acute stress is associated with relapse in cocaine addiction, possibly through the activation of craving-related neural circuitry. Neural responses to cocaine cues and acute stress were investigated in an fMRI study. Ten male participants mentally reenacted personalized scripts about cocaine use and a neutral experience both with and without a stressor present (anticipation of electrical shock). …	Pubmed/Portal Regional da BVS/Google Scholar	2007	https://doi.org/10.1080/10550490701375285	Yes	-
An Initial Study of Neural Responses to Monetary Incentives as Related to Treatment Outcome in Cocaine Dependence	Background Although cocaine dependence (CD) involves abnormalities in drug-related, reward-based decision making, it is not well understood whether these abnormalities generalize to nondrug-related cues and rewards and how neural functions underlying reward processing in cocaine abusers relate to treatment outcome. Methods Twenty CD patients before treatment and 20 matched healthy control (HC) su…	Google Scholar	2011	https://doi.org/10.1016/j.biopsych.2011.05.008	No	Study not addressing cocaine craving per se (craving in general, craving triggered by other substances, treatment of CUD, other facets of CUD, etc.)
Anterior cingulate cortex hypoactivations to an emotionally salient task in cocaine addiction	Anterior cingulate cortex (ACC) hypoactivations during cognitive processing characterize drug addicted individuals as compared with healthy controls. However, impaired behavioral performance or task disengagement may be crucial factors. We hypothesized that ACC hypoactivations would be documented in groups matched for performance on an emotionally salient task. Seventeen individuals with current …	Pubmed/Portal Regional da BVS/Google Scholar	2009	https://doi.org/10.1073/pnas.0900491106	No	Study not addressing cocaine craving per se (craving in general, craving triggered by other substances, treatment of CUD, other facets of CUD, etc.)
Association of methylphenidate-induced craving with changes in right striato-orbitofrontal metabolism in cocaine abusers: implications in addiction	OBJECTIVE: The authors have shown that decreases in dopamine D2 receptors in cocaine abusers were associated with decreased metabolism in the cingulate and prefrontal and orbitofrontal cortices. To assess whether increasing dopamine would reverse these metabolic decrements, they measured the effects of methylphenidate, a drug that increases dopamine, on brain glucose metabolism in 20 cocaine abus…	Pubmed/Google Scholar	1999	https://doi.org/10.1176/ajp.156.1.19	Yes	-
Bilateral Transcranial Magnetic Stimulation of the Prefrontal Cortex Reduces Cocaine Intake: A Pilot Study	Background: Chronic cocaine consumption is associated with a decrease in mesolimbic dopamine transmission that maintains drug intake. transcranial magnetic stimulation (TMS) is gaining reliability, a useful therapeutic tool in drug addiction, since it can modulate cortico-limbic activity resulting in reduction of drug craving. Aims: In the present study, we investigated the therapeutic effect of …	Pubmed/Portal Regional da BVS/Google Scholar	2016	https://doi.org/10.3389/fpsyt.2016.00133	No	Study not addressing cocaine craving per se (craving in general, craving triggered by other substances, treatment of CUD, other facets of CUD, etc.)
Both glutamate receptor antagonists and prefrontal cortex lesions prevent induction of cocaine sensitization and associated neuroadaptations	Behavioral sensitization to psychomotor stimulants is accompanied by a number of alterations in the mesoaccumbens dopamine (DA) system, including DA autoreceptor subsensitivity in the ventral tegmental area (VTA) and DA D1 receptor supersensitivity in the nucleus accumbens (NAc). We investigated the role of excitatory amino acid (EAA) transmission in the induction of cocaine sensitization and the…	Google Scholar	1999	https://doi.org/10.1002/(SICI)1098-2396(19991201)34:3%3C169::AID-SYN1%3E3.0.CO;2-C	No	Animal study Study not addressing cocaine craving per se (craving in general, craving triggered by other substances, treatment of CUD, other facets of CUD, etc.)
Brain Activity During Cocaine Craving and Gambling Urges: An fMRI Study	Although craving states are important to both cocaine dependence (CD) and pathological gambling (PG), few studies have directly investigated neurobiological similarities and differences in craving between these disorders. We used functional magnetic resonance imaging (fMRI) to assess brain activity in 103 participants (30 CD, 28 PG, and 45 controls) while they watched videos depicting cocaine, ga…	Pubmed/Portal Regional da BVS/Google Scholar	2015	https://doi.org/10.1038/npp.2015.193	No	Study not addressing cocaine craving per se (craving in general, craving triggered by other substances, treatment of CUD, other facets of CUD, etc.)
Brain mu-opioid receptor binding predicts treatment outcome in cocaine-abusing outpatients	Background Cocaine users not seeking treatment have increased regional brain mu-opioid receptor (mOR) binding that correlates with cocaine craving and tendency to relapse. In cocaine-abusing outpatients in treatment, the relationship of mOR binding and treatment outcome is unknown. Methods We determined whether regional brain mOR binding before treatment correlates with outcome and compared it wi…	Pubmed/Portal Regional da BVS/Google Scholar	2010	https://doi.org/10.1016/j.biopsych.2010.05.003	No	Study not addressing cocaine craving per se (craving in general, craving triggered by other substances, treatment of CUD, other facets of CUD, etc.)
Brain mu-opioid receptor binding: relationship to relapse to cocaine use after monitored abstinence	Rationale Cocaine users have increased regional brain mu-opioid receptor (mOR) binding which correlates with cocaine craving. The relationship of mOR binding to relapse is unknown. Objective To evaluate regional brain mOR binding as a predictor of relapse to cocaine use is the objective of the study. Materials and methods Fifteen nontreatment-seeking, adult cocaine users were housed on a closed r…	Pubmed/Portal Regional da BVS/Google Scholar	2008	https://doi.org/10.1007/s00213-008-1225-5	No	Study not addressing cocaine craving per se (craving in general, craving triggered by other substances, treatment of CUD, other facets of CUD, etc.)
Brain stimulation as a novel technique for craving management and the treatment of addiction	This chapter presents a multifaceted view of the main stimulation techniques available for the study and treatment of addictions and abuses of various substances such as nicotine, alcohol, cocaine, cannabis, and ecstasy. It describes the neurobiology of addiction and the effects of brain stimulation for the treatment of drug-seeking behaviors. The chapter discusses the safety of brain stimulation…	Google Scholar	2015	https://doi.org/10.1002/9781118472415	No	Book chapter Study not addressing cocaine craving per se (craving in general, craving triggered by other substances, treatment of CUD, other facets of CUD, etc.)
Brain Stimulation in Addiction	Localized stimulation of the human brain to treat neuropsychiatric disorders has been in place for over 20 years. Although these methods have been used to a greater extent for mood and movement disorders, recent work has explored brain stimulation methods as potential treatments for addiction. The rationale behind stimulation therapy in addiction involves reestablishing normal brain function in t…	Google Scholar	2016	https://doi.org/10.1038/npp.2016.80	No	Review Study not addressing cocaine craving per se (craving in general, craving triggered by other substances, treatment of CUD, other facets of CUD, etc.)
Brain temperature fluctuations during passive vs. active cocaine administration: clues for understanding the pharmacological determination of drug-taking behavior	While it is generally assumed that cocaine self-administration (SA) is determined and maintained by the pharmacological actions of cocaine in the brain, it is also a drug-motivated and drug-reinforced goal-directed behavior, which is determined by concurrent learning and behavioral performance. To dissociate the contributions of pharmacological and behavioral factors to cocaine SA, it is importan…	Google Scholar	2004	https://doi.org/10.1016/j.brainres.2004.01.038	No	Animal study Study not addressing cocaine craving per se (craving in general, craving triggered by other substances, treatment of CUD, other facets of CUD, etc.)
Bromocriptine for Cocaine Dependence: A Controlled Clinical Trial	On the basis of the dopamine depletion theory, bromocriptine has been tested to treat cocaine withdrawal and dependence. The authors conducted a 6-week study with 1 week of pretreatment observation and 5 weeks of a randomized, double-blind, placebo-controlled clinical trial of bromocriptine for DSM-III-R-defined cocaine dependence in methadone-maintained male patients. The bromocriptine group (n …	Google Scholar	1997	https://doi.org/10.1111/j.1521-0391.1997.tb00392.x	No	Study not addressing cocaine craving per se (craving in general, craving triggered by other substances, treatment of CUD, other facets of CUD, etc.)
Callous-Unemotional Traits Modulate Brain Drug Craving Response in High-Risk Young Offenders	Adults with psychopathy have a high propensity for substance abuse, generally starting from a young age. This investigation tested hypotheses about differences in the neural responses associated with drug craving among high-risk young offenders with histories of abuse of stimulants and other drugs as a function of psychopathic traits. Fifty-four male adolescents (44 with a history of stimulant ab…	Pubmed/Portal Regional da BVS	2018	https://doi.org/10.1007/s10802-017-0364-8	No	Study whose sample had other disorder or comorbidity associated or not with CUD
Changes in brain glucose metabolism in cocaine dependence and withdrawal	OBJECTIVE: The authors investigated changes in brain function associated with cocaine dependence and withdrawal to provide clues regarding the processes that lead to the uncontrollable self- administration of cocaine. METHOD: They measured regional brain metabolism with [18F]-fluorodeoxyglucose (FDG) and positron emission tomography in 15 outpatients with the diagnosis of cocaine abuse and 17 nor…	Pubmed/Google Scholar	1991	https://doi.org/10.1176/ajp.148.5.621	No	Study not addressing cocaine craving per se (craving in general, craving triggered by other substances, treatment of CUD, other facets of CUD, etc.)
Choosing Money over Drugs: The Neural Underpinnings of Difficult Choice in Chronic Cocaine Users	Addiction is considered a disorder that drives individuals to choose drugs at the expense of healthier alternatives. However, chronic cocaine users (CCUs) who meet addiction criteria retain the ability to choose money in the presence of the opportunity to choose cocaine. The neural mechanisms that differentiate CCUs from non-cocaine using controls (Controls) while executing these preferred choice…	Google Scholar	2014	https://doi.org/10.1155/2014/189853	No	Study not addressing cocaine craving per se (craving in general, craving triggered by other substances, treatment of CUD, other facets of CUD, etc.)
Cingulate Hypoactivity in Cocaine Users During a GO-NOGO Task as Revealed by Event-Related Functional Magnetic Resonance Imaging	Although extensive evidence exists for the reinforcing properties of drugs of abuse such as cocaine, relatively less research has addressed the functional neuroanatomical correlates of the cognitive sequelae of these drugs. We present a functional magnetic resonance imaging study of a GO-NOGO task in which successful performance required prepotent behaviors to be inhibited. Significant cingulate,…	Google Scholar	2003	https://doi.org/10.1523/JNEUROSCI.23-21-07839.2003	No	Study not addressing cocaine craving per se (craving in general, craving triggered by other substances, treatment of CUD, other facets of CUD, etc.)
Classification of cocaine-dependent participants with dynamic functional connectivity from functional magnetic resonance imaging data	Static functional connectivity (FC) analyses based on functional magnetic resonance imaging (fMRI) data have been extensively explored for studying various psychiatric conditions in the brain, including cocaine addiction. A recently emerging, more powerful technique, dynamic functional connectivity (DFC), studies how the FC dynamics change during the course of the fMRI experiments. The aim in thi…	Google Scholar	2019	https://doi.org/10.1002/jnr.24421	No	Study not addressing cocaine craving per se (craving in general, craving triggered by other substances, treatment of CUD, other facets of CUD, etc.)
Clinical and Functional Connectivity Outcomes of 5-Hz Repetitive Transcranial Magnetic Stimulation as an Add-on Treatment in Cocaine Use Disorder: A Double-Blind Randomized Controlled Trial	Background Cocaine use disorder (CUD) is a global condition lacking effective treatment. Repetitive transcranial magnetic stimulation (rTMS) may reduce craving and frequency of cocaine use, but little is known about its efficacy and neural effects. We sought to elucidate short- and long-term clinical benefits of 5-Hz rTMS as an add-on to standard treatment in patients with CUD and discern underly…	Pubmed/Google Scholar	2021	https://doi.org/10.1016/j.bpsc.2021.01.003	No	Study not addressing cocaine craving per se (craving in general, craving triggered by other substances, treatment of CUD, other facets of CUD, etc.)
Clinical Improvements in Comorbid Gambling/Cocaine Use Disorder (GD/CUD) Patients Undergoing Repetitive Transcranial Magnetic Stimulation (rTMS)	(1) Background: Pathological gambling behaviors may coexist with cocaine use disorder (CUD), underlying common pathogenic mechanisms. Repetitive transcranial magnetic stimulation (rTMS) has shown promise as a therapeutic intervention for CUD. In this case series, we evaluated the clinical effects of rTMS protocol stimulating the left dorsolateral prefrontal cortex (DLPFC) on the pattern of gambli…	Pubmed/Google Scholar	2019	https://doi.org/10.3390/jcm8060768	No	Study whose sample had other disorder or comorbidity associated or not with CUD
Cocaine Addiction: Hypothesis Derived from Imaging Studies with PET	Analysis of the behavior of cocaine in the human brain with Positron Emission Tomography reveals that it is not only its affinity for the dopamine transporter that gives it its unique properties but also its fast pharmacokinetics. Its very fast uptake and clearance from the brain contrasts with that of methylphenidate, another drug that inhibits the DA transporter. Methylphenidate clears from the…	Google Scholar	1996	https://doi.org/10.1300/J069v15n04_04	No	Review
Cocaine Addiction: Neurobiology and Related Current Research in Pharmacotherapy	In this article, recent research studies in the field of cocaine addiction are reviewed, with an eye toward emergent options for treatment innovation. Particular attention is paid to the neurobiology and specific neurotransmitter and receptor mechanisms involved in cocaine abuse, dependence, and other unique phenomena of addiction such as sensitization, craving, compulsive drug use, and withdrawa…	Pubmed/Portal Regional da BVS	2009	https://doi.org/10.1080/08897079909511403	No	Review
Cocaine administration decreases functional connectivity in human primary visual and motor cortex as detected by functional MRI	Functional magnetic resonance imaging (fMRI) was conducted to observe the effects of cocaine administration on the physiological fluctuations of fMRI signal in two brain regions. Seven long-term cocaine users with an average age of 32 years and 8 years of cocaine use history were recruited for the study. A T2*-weighted fast echo-planar imaging (EPI) pulse sequence was employed at 1.5 T to acquire…	Google Scholar	2000	https://doi.org/10.1002/(SICI)1522-2594(200001)43:1%3C45::AID-MRM6%3E3.0.CO;2-0	No	Study not addressing cocaine craving per se (craving in general, craving triggered by other substances, treatment of CUD, other facets of CUD, etc.)
Cocaine and chronic stress exposure produce an additive increase in neuronal activity in the basolateral amygdala	Cocaine addiction is a chronic, relapsing disorder. Stress and cues related to cocaine are two common relapse triggers. We have recently shown that exposure to repeated restraint stress during early withdrawal accelerates the time-dependent intensification or “incubation” of cue-induced cocaine craving that occurs during the first month of withdrawal, although craving ultimately plateaus at the s…	Pubmed	2019	https://doi.org/10.1111/adb.12848	No	Animal study
Cocaine and Long-Term Deficits in Brains of Drug Abusers	No abstract available	Google Scholar	1996	https://pubmed.ncbi.nlm.nih.gov/9066818/	No	Book chapter
Cocaine craving, euphoria, and self-administration: A preliminary study of the effect of catecholamine precursor depletion	The authors used the acute phenylalanine-tyrosine depletion (APTD) method to test the effect of transient catecholamine precursor depletion on cocaine craving, euphoria, and self-administration. Eight nondependent, nontreatment-seeking cocaine users self-administered 3 doses of cocaine (0.6, 1.5, 3.0 mg/kg, taken intranasally) following ingestion of (a) a nutritionally balanced amino acid mixture…	Google Scholar	2005	https://psycnet.apa.org/doi/10.1037/0735-7044.119.6.1619	No	Study whose sample had no diagnosis of CUD
Cocaine cue-induced dopamine release in amygdala and hippocampus: a high-resolution PET [¹⁸F]fallypride study in cocaine dependent participants	Drug-related cues are potent triggers for relapse in people with cocaine dependence. Dopamine (DA) release within a limbic network of striatum, amygdala and hippocampus has been implicated in animal studies, but in humans it has only been possible to measure effects in the striatum. The objective here was to measure drug cue-induced DA release in the amygdala and hippocampus using high-resolution…	Pubmed/Portal Regional da BVS/Google Scholar	2013	https://doi.org/10.1038/npp.2013.77	Yes	-
Cocaine cue-induced dopamine release in the human prefrontal cortex	Background: Accumulating evidence indicates that drug-related cues can induce dopamine (DA) release in the striatum of substance abusers. Whether these same cues provoke DA release in the human prefrontal cortex remains unknown. Methods: We used high-resolution positron emission tomography with [18F]fallypride to measure cortical and striatal DA D2/3 receptor availability in the presence versus a…	Pubmed/Portal Regional da BVS/Google Scholar	2016	https://doi.org/10.1503/jpn.150207	Yes	-
Cocaine cue-induced mesocorticolimbic activation in cocaine users: Effects of personality traits, lifetime drug use, and acute stimulant ingestion	Stimulant drug-paired cues can acquire the ability to activate mesocorticolimbic pathways and lead to new bouts of drug use. Studies in laboratory animals suggest that these effects are augmented by progressively greater drug use histories, impulsive personality traits, and acute drug ingestion. As a preliminary test of these hypotheses in humans, we exposed cocaine users (n = 14) and healthy vol…	Pubmed/Portal Regional da BVS/Google Scholar	2021	https://doi.org/10.1111/adb.13094	No	Study not addressing cocaine craving per se (craving in general, craving triggered by other substances, treatment of CUD, other facets of CUD, etc.)
Cocaine cues and dopamine in dorsal striatum: mechanism of craving in cocaine addiction	The ability of drugs of abuse to increase dopamine in nucleus accumbens underlies their reinforcing effects. However, preclinical studies have shown that with repeated drug exposure neutral stimuli paired with the drug (conditioned stimuli) start to increase dopamine by themselves, which is an effect that could underlie drug-seeking behavior. Here we test whether dopamine increases occur to condi…	Pubmed/Portal Regional da BVS/Google Scholar	2006	https://doi.org/10.1523/jneurosci.1544-06.2006	Yes	-
Cocaine Dependence and D2 Receptor Availability in the Functional Subdivisions of the Striatum: Relationship with Cocaine-Seeking Behavior	Striatal dopamine D2 receptors have been implicated in the neurobiology of cocaine addiction. Previous imaging studies showed reduced striatal D2 receptor availability in chronic cocaine abusers, and animal studies suggested that low D2 receptor availability promotes cocaine self-administration. Here, D2 receptor availability was assessed with positron emission tomography (PET) and [11C]racloprid…	Google Scholar	2004	https://doi.org/10.1038/sj.npp.1300420	No	Study not addressing cocaine craving per se (craving in general, craving triggered by other substances, treatment of CUD, other facets of CUD, etc.)
Cocaine dependence: a disease of the brain’s reward centers	Cocaine addiction affects brain reward centers that have evolved to ensure survival. Cocaine euphoria is intensely pleasurable and results from mesolimbic dopamine (DA) neurotransmission. DA signal-receiving neurons in the nucleus accumbens synthesize endogenous opioids and project to numerous reward regions. Cocaine-induced neuroadaptations, including DA depletion, may underlie craving and hedon…	Google Scholar	2001	https://doi.org/10.1016/S0740-5472(01)00192-1	No	Study with no usage of imaging techniques and neurostimulation/modulation methods
Cocaine Sensitization and Craving: Differing Roles for Dopamine and Glutamate in the Nucleus Accumbens	The repeated administration of cocaine produces enduring neuroadaptations that are associated with enhanced behavioral responsiveness to cocaine administration and lead to cocaine addiction and the manifestation of paranoid psychosis. This review describes the effect of chronic cocaine administration on dopamine and glutamate transmission in the nucleus accumbens, and discusses the relevance of t…	Google Scholar	2001	https://doi.org/10.1300/J069v20n03_05	No	Review
Cocaine-induced metabolic activation in cortico-limbic circuitry is increased after exposure to the histone deacetylase inhibitor, sodium butyrate	Drug-induced inhibition of histone deacetylase (HDAC) results in the modification of many behavioral changes resulting from exposure to cocaine and other stimulant drugs-of-abuse, but a comprehensive map of the neuronal circuitries involved is lacking. The present study used blood-oxygen-level-dependent functional magnetic resonance imaging (BOLD fMRI) in awake rats to determine the effects of th…	Google Scholar	2009	https://doi.org/10.1016/j.neulet.2009.07.065	No	Animal study Study not addressing cocaine craving per se (craving in general, craving triggered by other substances, treatment of CUD, other facets of CUD, etc.)
Cognitive control of drug craving inhibits brain reward regions in cocaine abusers	Loss of control over drug taking is considered a hallmark of addiction and is critical in relapse. Dysfunction of frontal brain regions involved with inhibitory control may underlie this behavior. We evaluated whether addicted subjects when instructed to purposefully control their craving responses to drug-conditioned stimuli can inhibit limbic brain regions implicated in drug craving. We used PE…	Pubmed/Portal Regional da BVS/Google Scholar	2010	https://doi.org/10.1016/j.neuroimage.2009.10.088	Yes	-
Cognitive dysfunctions in recreational and dependent cocaine users: role of attention-deficit hyperactivity disorder, craving and early age at onset	Background Dependent cocaine users consistently display cognitive deficits but cognitive performance of recreational cocaine users has rarely been investigated. Aims To examine whether cognitive performance is impaired in relatively pure recreational and dependent cocaine users. Method The cognitive performance of recreational (n = 68) and dependent cocaine users (n = 30) was compared with the pe…	Google Scholar	2013	https://doi.org/10.1192/bjp.bp.112.118091	No	Study not addressing cocaine craving per se (craving in general, craving triggered by other substances, treatment of CUD, other facets of CUD, etc.)
Comparative Study of the Effectiveness of Matrix Training and tDCS Treatments on Positive and Negative Affects and Craving in Substance Abusers	Background: Substance dependence is acknowledged as one of the major social and health issues inflicting severe and profound physical and psychological harm, as well as numerous social damages, such as divorce and unemployment. The present study aimed to make a comparison between the effectiveness of Matrix training and transcranial direct current stimulation (tDCS) treatments on positive and neg…	Google Scholar	2020	http://dx.doi.org/10.32592/ajnpp.2020.7.3.106	No	Study not addressing cocaine craving per se (craving in general, craving triggered by other substances, treatment of CUD, other facets of CUD, etc.)
Converging effects of cocaine addiction and sex on neural responses to monetary rewards	There is some evidence that cocaine addiction manifests as more severe in women than men. Here, we examined whether these sex-specific differences in the clinical setting parallel differential neurobehavioral sensitivity to rewards in the laboratory setting. Twenty-eight (14 females/14 males) cocaine-dependent and 25 (11 females/14 males) healthy individuals completed a monetary reward task durin…	Pubmed/Portal Regional da BVS	2016	https://doi.org/10.1016/j.pscychresns.2016.01.001	Yes	-
Cortico-amygdala coupling as a marker of early relapse risk in cocaine-addicted individuals	Addiction to cocaine is a chronic condition characterized by high rates of early relapse. This study builds on efforts to identify neural markers of relapse risk by studying resting-state functional connectivity (rsFC) in neural circuits arising from the amygdala, a brain region implicated in relapse-related processes including craving and reactivity to stress following acute and protracted withd…	Pubmed	2014	https://doi.org/10.3389/fpsyt.2014.00016	No	Study not addressing cocaine craving per se (craving in general, craving triggered by other substances, treatment of CUD, other facets of CUD, etc.)
Cue-elicited functional connectivity of the periaqueductal gray and tonic cocaine craving	Background Withdrawal from chronic cocaine use leads to anxiety and dysphoria that may perpetuate habitual drug use. The pain circuit is widely implicated in the processing and manifestations of negative emotions. Numerous studies have focused on characterizing reward circuit dysfunction but relatively little is known about the pain circuit response during cocaine withdrawal. Methods Here we exam…	Pubmed/Portal Regional da BVS	2020	https://doi.org/10.1016/j.drugalcdep.2020.108240	Yes	-
Cue-Evoked Cocaine “Craving”: Role of Dopamine in the Accumbens Core	Drug-associated cues can acquire powerful motivational control over the behavior of addicts, and can contribute to relapse via multiple, dissociable mechanisms. Most preclinical models of relapse focus on only one of these mechanisms: the ability of drug cues to reinforce drug-seeking actions following a period of extinction training. However, in addicts, drug cues typically do not follow seeking…	Google Scholar	2013	https://doi.org/10.1523/JNEUROSCI.0450-13.2013	No	Animal study
Cue-induced brain activity changes and relapse in cocaine-dependent patients	This study used functional magnetic resonance imaging (fMRI) to examine the association between brain activation during exposure to cocaine-related cues and relapse to drug use in cocaine-dependent (CD) patients. We imaged 17 CD subjects during a 2-week in-patient stay. The subjects then entered a 10-week outpatient placebo-controlled, double-blind randomized clinical trial where urine toxicologi…	Pubmed/Portal Regional da BVS/Google Scholar	2005	https://doi.org/10.1038/sj.npp.1300851	No	Study not addressing cocaine craving per se (craving in general, craving triggered by other substances, treatment of CUD, other facets of CUD, etc.)
Cue-induced cocaine craving: neuroanatomical specificity for drug users and drug stimuli	OBJECTIVE: Cocaine-related cues have been hypothesized to perpetuate drug abuse by inducing a craving response that prompts drug-seeking behavior. However, the mechanisms, underlying neuroanatomy, and specificity of this neuroanatomy are not yet fully understood. METHOD: To address these issues, experienced cocaine users (N=17) and comparison subjects (N=14) underwent functional magnetic resonanc…	Pubmed/Portal Regional da BVS/Google Scholar	2000	https://doi.org/10.1176/appi.ajp.157.11.1789	Yes	-
Cue-Induced Incubation of Craving in Human Cocaine Addiction: Modulation by Reappraisal?	Background: The aim of our study was to understand the relationships between mood instability, cognition, and neural activity. Methods: Seventy-four participants completed a study lasting ten weeks in which daily measures of mood and performance on a bespoke set of cognitive tasks were obtained using a mobile tablet device. Participants were separated into groups with high (>7) vs. low (<5) score…	Google Scholar	2018	https://doi.org/10.1016/j.biopsych.2018.02.026	No	Study not addressing cocaine craving per se (craving in general, craving triggered by other substances, treatment of CUD, other facets of CUD, etc.)
Daily sessions of transcranial magnetic stimulation to the left prefrontal cortex gradually reduce cocaine craving	No abstract available	Pubmed/Google Scholar	2008	https://doi.org/10.1080/10550490802139283	No	Study not addressing cocaine craving per se (craving in general, craving triggered by other substances, treatment of CUD, other facets of CUD, etc.)
Decreased absolute amygdala volume in cocaine addicts	The amygdala is instrumental to a set of brain processes that lead to cocaine consumption, including those that mediate reward and drug craving. This study examined the volumes of the amygdala and hippocampus in cocaine-addicted subjects and matched healthy controls and determined that the amygdala but not the hippocampus was significantly reduced in volume. The right-left amygdala asymmetry in c…	Pubmed/Portal Regional da BVS	2004	https://doi.org/10.1016/j.neuron.2004.10.027	Yes	-
Decreased dopamine D2 receptor availability is associated with reduced frontal metabolism in cocaine abusers	Decreased dopaminergic function has been postulated to underlie cocaine addiction. To examine the possibility that dysfunction of brain regions subserved by the dopamine system could promote cocaine self-administration, positron emission tomography and a dual-tracer approach was used to examine dopamine D2 receptor availability and regional brain glucose metabolism in cocaine abusers. When compar…	Google Scholar	1993	https://doi.org/10.1002/syn.890140210	No	Study not addressing cocaine craving per se (craving in general, craving triggered by other substances, treatment of CUD, other facets of CUD, etc.)
Decreased striatal dopaminergic responsiveness in detoxified cocaine-dependent subjects	Cocaine blocks the reuptake of dopamine, a neurotransmitter involved in the control of movement, cognition, motivation and reward. This leads to an increase in extracellular dopamine; the reinforcing effect of cocaine is associated with elevated dopamine levels in the nucleus accumbens. But addiction to cocaine involves other effects, such as craving, loss of control and compulsive drug intake; t…	Pubmed/Portal Regional da BVS/Google Scholar	1997	https://doi.org/10.1038/386830a0	Yes	-
Decreasing striatal 6-FDOPA uptake with increasing duration of cocaine withdrawal	It has been hypothesized that a decrease in dopaminergic presynaptic activity during abstinence or withdrawal is related to relapse in cocaine-dependent subjects (Dackis and Gold 1985; Markou and Koob 1991). This study measured striatal 6-fluorodopa (6-FDOPA) uptake, an index of dopaminergic presynaptic activity, using positron emission tomography (PET) in 11 drug-free cocaine addicts compared to…	Google Scholar	1997	https://doi.org/10.1016/S0893-133X(97)00089-4	No	Study not addressing cocaine craving per se (craving in general, craving triggered by other substances, treatment of CUD, other facets of CUD, etc.)
Developing Repetitive Transcranial Magnetic Stimulation (rTMS) as a Treatment Tool for Cocaine Use Disorder: a Series of Six Translational Studies	The intent of this review is to highlight one example of a systematic path for TMS treatment development in patients. This path is not necessarily optimal, exclusive, or appropriate for every neurologic or psychiatric disease. Rather, it is one example of a reasoned, empirically derived pathway which we hope will serve as scaffolding for future investigators seeking to develop TMS treatment proto…	Google Scholar	2017	https://doi.org/10.1007/s40473-017-0135-4	No	Review Study not addressing cocaine craving per se (craving in general, craving triggered by other substances, treatment of CUD, other facets of CUD, etc.)
Dissociable Effects of Cocaine Dependence on Reward Processes: The Role of Acute Cocaine and Craving	The relative impact of chronic vs acute cocaine on dependence-related variability in reward processing in cocaine-dependent individuals (CD) is not well understood, despite the relevance of such effects to long-term outcomes. To dissociate these effects, CD (N=15) and healthy controls (HC; N=15) underwent MRI two times while performing a monetary incentive delay task. Both scans were identical ac…	Pubmed/Portal Regional da BVS	2016	https://doi.org/10.1038/npp.2016.161	No	Study not addressing cocaine craving per se (craving in general, craving triggered by other substances, treatment of CUD, other facets of CUD, etc.)
Dopamine increases in striatum do not elicit craving in cocaine abusers unless they are coupled with cocaine cues	Imaging studies have shown an association between dopamine increases in striatum and cue induced craving in cocaine abusers. However, the extent to which dopamine increases reflect a primary rather than a secondary response to the cues remains unclear. Here we evaluated the extent to which dopamine increases by themselves can induce craving in cocaine abusers. Using PET and [11C]raclopride (D2 re…	Pubmed/Portal Regional da BVS/Google Scholar	2008	https://doi.org/10.1016/j.neuroimage.2007.09.059	Yes	-
Dopamine Transporter Correlates and Occupancy by Modafinil in Cocaine-Dependent Patients: A Controlled Study With High-Resolution PET and [(11)C]-PE2I	Modafinil is a candidate compound for the treatment of cocaine addiction that binds to the dopamine transporter (DAT) in healthy humans, as observed by positron emission tomography (PET). This mechanism, analogous to that of cocaine, might mediate a putative therapeutic effect of modafinil on cocaine dependence, though the binding of modafinil to DAT has never been assessed in cocaine-dependent p…	Pubmed/Portal Regional da BVS/Google Scholar	2016	https://doi.org/10.1038/npp.2016.28	No	Study not addressing cocaine craving per se (craving in general, craving triggered by other substances, treatment of CUD, other facets of CUD, etc.)
Dopaminergic Regulation of Nucleus Accumbens Cholinergic Interneurons Demarcates Susceptibility to Cocaine Addiction	Background Cholinergic interneurons (ChINs) in the nucleus accumbens (NAc) play critical roles in processing information related to reward. However, the contribution of ChINs to the emergence of addiction-like behaviors and its underlying molecular mechanisms remain elusive. Methods We employed cocaine self-administration to identify two mouse subpopulations: susceptible and resilient to cocaine …	Google Scholar	2020	https://doi.org/10.1016/j.biopsych.2020.05.003	No	Animal study
Dopaminergic Response to Drug Words in Cocaine Addiction	When exposed to drug conditioned cues (stimuli associated with the drug), addicted individuals experience an intense desire for the drug, which is associated with increased dopamine cell firing. We hypothesized that drug-related words can trigger activation in the mesencephalon, where dopaminergic cells are located. During functional magnetic resonance imaging (fMRI), 15 individuals with cocaine …	Google Scholar	2009	https://doi.org/10.1523/JNEUROSCI.4247-08.2009	No	Study not addressing cocaine craving per se (craving in general, craving triggered by other substances, treatment of CUD, other facets of CUD, etc.)
Dorsolateral caudate nucleus differentiates cocaine from natural reward-associated contextual cues	Chronic drug administration induces neuroplastic changes within brain circuits regulating cognitive control and/or emotions. Following repeated pairings between drug intake and environmental cues, increased sensitivity to or salience of these contextual cues provoke conscious or unconscious craving and enhance susceptibility to relapse. To explore brain circuits participating in such experience-i…	Pubmed/Portal Regional da BVS/Google Scholar	2013	https://doi.org/10.1073/pnas.1207531110	No	Animal study
Drug Addiction and Its Underlying Neurobiological Basis: Neuroimaging Evidence for the Involvement of the Frontal Cortex	OBJECTIVE: Studies of the neurobiological processes underlying drug addiction primarily have focused on limbic subcortical structures. Here the authors evaluated the role of frontal cortical structures in drug addiction. METHOD: An integrated model of drug addiction that encompasses intoxication, bingeing, withdrawal, and craving is proposed. This model and findings from neuroimaging studies on t…	Google Scholar	2002	https://doi.org/10.1176/appi.ajp.159.10.1642	No	Review
Drug craving and addiction: integrating psychological and neuropsychopharmacological approaches	In the present review, an integrated approach to craving and addiction is discussed, which is based on recent insights from psychology and neuropsychopharmacology. An integrated model explains craving and relapse in humans by the psychological mechanism of “attentional bias” and provides neuropsychopharmacological mechanisms for this bias. According to this model, cognitive processes mediate betw…	Google Scholar	2003	https://doi.org/10.1016/S0278-5846(03)00081-2	No	Review
Drug-Driven AMPA Receptor Redistribution Mimicked by Selective Dopamine Neuron Stimulation	Background Addictive drugs have in common that they cause surges in dopamine (DA) concentration in the mesolimbic reward system and elicit synaptic plasticity in DA neurons of the ventral tegmental area (VTA). Cocaine for example drives insertion of GluA2-lacking AMPA receptors (AMPARs) at glutamatergic synapes in DA neurons. However it remains elusive which molecular target of cocaine drives suc…	Google Scholar	2010	https://doi.org/10.1371/journal.pone.0015870	No	Animal study Study not addressing cocaine craving per se (craving in general, craving triggered by other substances, treatment of CUD, other facets of CUD, etc.)
Effects of attentional bias modification therapy on the cue reactivity and cognitive control networks in participants with cocaine use disorders	Background While attentional bias modification therapy (ABMT) alters drug-related behaviors in some substance users, results have been mixed in individuals with cocaine use disorders (CUD). Objectives The current study examined whether ABMT affected brain functioning during independent measures of cue reactivity (i.e., cocaine versus food cues) and cognitive control (i.e., incongruent versus cong…	Pubmed/Portal Regional da BVS	2019	https://doi.org/10.1080/00952990.2019.1671437	No	Study not addressing cocaine craving per se (craving in general, craving triggered by other substances, treatment of CUD, other facets of CUD, etc.)
Effects of childhood maltreatment on the neural correlates of stress- and drug cue-induced cocaine craving	Childhood adversity negatively influences all stages of the addiction process and is associated with persistent alterations in neuroendocrine, autonomic and brain responses to stress. We sought to characterize the impact of childhood abuse and neglect on the neural correlates of stress- and drug cue-induced drug craving associated with cocaine addiction. Cocaine-dependent men with (n = 20) and wi…	Pubmed/Portal Regional da BVS/Google Scholar	2014	https://doi.org/10.1111/adb.12162	Yes	-
Effects of chronic cocaine abuse on postsynaptic dopamine receptors	To assess the effects of chronic cocaine intoxication on dopamine receptors in human subjects, the authors evaluated [18F)N-methylspiroperidol binding using positron emission tomography in 10 cocaine abusers and 10 normal control subjects. Cocaine abusers who had been detoxified for 1 week or less showed significantly lower values for uptake of [18F]N-methylspiroperidol in striatum than the norma…	Google Scholar	1990	https://citeseerx.ist.psu.edu/document?repid=rep1&type=pdf&doi=a93b8ea6995561f81ba706deb182e748a49ed602	No	Study not addressing cocaine craving per se (craving in general, craving triggered by other substances, treatment of CUD, other facets of CUD, etc.)
Effects of Cocaine Administration on VTA Cell Activity in Response to Prefrontal Cortex Stimulation	The repeated use of psychostimulants in humans has been associated with progressive enhancement of anxiety, panic attacks, and eventually paranoid psychosis. The appearance of such behaviors has been termed behavioral sensitization, which forms part of the basic pathological mechanisms involved in drug addiction. Psychostimulants act via a circuit involving the ventral tegmental area (VTA), prefr…	Google Scholar	2006	https://doi.org/10.1111/j.1749-6632.2002.tb04158.x	No	Study not addressing cocaine craving per se (craving in general, craving triggered by other substances, treatment of CUD, other facets of CUD, etc.)
Effects of lowered serotonin transmission on cocaine-induced striatal dopamine response: PET [¹¹C]raclopride study in humans	Background Low serotonin transmission is thought to increase susceptibility to a wide range of substance use disorders and impulsive traits. Aims To investigate the effects of lowered serotonin on cocaine-induced (1.0 mg/kg cocaine, self-administered intranasally) dopamine responses and drug craving. Method In non-dependent cocaine users, serotonin transmission was reduced using the acute tryptop…	Pubmed/Portal Regional da BVS/Google Scholar	2011	https://doi.org/10.1192/bjp.bp.110.084178	No	Study whose sample had no diagnosis of CUD
Effects of systemically administered cocaine on sensory responses to peri-threshold vibrissae stimulation: individual cells, ensemble activity, and animal behaviour	Previous studies have shown that systemic administration of cocaine transiently alters stimulus-evoked responses of ventral posteromedial (VPM) thalamic neurons. Results from these single-unit electrophysiological studies revealed that cocaine was equally likely to augment or attenuate the magnitude of sensory evoked responses following threshold level stimulation of peripheral receptive fields. …	Google Scholar	2005	https://doi.org/10.1111/j.1460-9568.2005.04500.x	No	Animal study Study not addressing cocaine craving per se (craving in general, craving triggered by other substances, treatment of CUD, other facets of CUD, etc.)
Efficacy of high-frequency (15 Hz) repetitive transcranial magnetic stimulation (rTMS) of the left premotor cortex/dorsolateral prefrontal cortex in decreasing cocaine intake (the MagneTox study): A study protocol for a randomized placebo-controlled pilot trial	Background Cocaine use disorder (CUD) is very common and has psychological and physical consequences. Patients with CUD present hypoactivity of the prefrontal cortical area. Thus, excitatory repetitive transcranial magnetic stimulation (rTMS) targeting the premotor cortex/dorsolateral prefrontal cortex (PMC/DLPFC), given its ability to increase prefrontal area excitability and to modulate cortico…	Pubmed/Google Scholar	2019	https://doi.org/10.1016/j.neucli.2018.10.002	No	Study not addressing cocaine craving per se (craving in general, craving triggered by other substances, treatment of CUD, other facets of CUD, etc.)
Elevated BDNF after Cocaine Withdrawal Facilitates LTP in Medial Prefrontal Cortex by Suppressing GABA Inhibition	Medial prefrontal cortex (mPFC) is known to be involved in relapse after cocaine withdrawal, but the underlying cellular mechanism remains largely unknown. Here, we report that after terminating repeated cocaine exposure in rats, a gradual increase in the expression of brain-derived neurotrophic factor (BDNF) in the mPFC facilitates activity-induced long-term potentiation (LTP) of excitatory syna…	Google Scholar	2010	https://doi.org/10.1016/j.neuron.2010.08.012	No	Animal study
Enhanced Amygdala-Striatal Functional Connectivity during the Processing of Cocaine Cues in Male Cocaine Users with a History of Childhood Trauma	Background and aims: Childhood trauma is associated with increased levels of anxiety later in life, an increased risk for the development of substance use disorders, and neurodevelopmental abnormalities in the amygdala and frontostriatal circuitry. The aim of this study was to investigate the (neurobiological) link among childhood trauma, state anxiety, and amygdala-frontostriatal activity in res…	Pubmed/Google Scholar	2018	https://doi.org/10.3389/fpsyt.2018.00070	Yes	-
Enhanced cue reactivity and fronto-striatal functional connectivity in cocaine use disorders	Chronic cocaine use is associated with enhanced cue reactivity to drug stimuli. However, it may also alter functional connectivity (fcMRI) in regions involved in processing drug stimuli. Our aims were to evaluate the neural regions involved in subjective craving and how fcMRI may be altered in chronic cocaine users. Fourteen patients with a confirmed diagnosis of cocaine abuse or dependence (CCA)…	Pubmed/Portal Regional da BVS/Google Scholar	2011	https://doi.org/10.1016/j.drugalcdep.2011.01.009	Yes	-
Enhanced Cue Reactivity to Cocaine Cues in Non-treatment Seeking Cocaine Smokers	Introduction: Cue reactivity is defined as an observable, classically conditioned response to drugs. Chronic cocaine use is associated with enhanced cue reactivity. Our aims were: (1) to evaluate reactivity to cocaine and neutral picture cues in non-treatment seeking chronic cocaine smokers who were abstinent from cocaine use for 72 hours and control participants using functional magnetic resonan…	Google Scholar	2014	http://dx.doi.org/10.4172/2329-6488.1000169	Yes	-
Enhanced Vulnerability to Cocaine Self-Administration Is Associated with Elevated Impulse Activity of Midbrain Dopamine Neurons	Individual differences in responding to a novel environment predict behavioral and neurochemical responses to psychostimulant drugs. Rats with a high locomotor response to a novel environment (HRs) exhibit enhanced self-administration (SA) behavior, sensitization, and basal or drug-induced dopamine release in the nucleus accumbens compared with rats with a low response to the novel context (LRs).…	Google Scholar	2000	https://doi.org/10.1523/JNEUROSCI.20-23-08876.2000	No	Animal study Study not addressing cocaine craving per se (craving in general, craving triggered by other substances, treatment of CUD, other facets of CUD, etc.)
Establishing an effective TMS protocol for craving in substance addiction: Is it possible?	Background and Objectives Repetitive transcranial magnetic stimulation (TMS) is a non-invasive tool with known therapeutic efficacy in various neuropsychiatric disorders, such as depression, schizophrenia, mania, and anxiety disorders. We hereby, briefly present a brief review and meta-analysis on the use of TMS for craving in substance addiction. Methods We present our brief review and meta-anal…	Google Scholar	2015	https://doi.org/10.1111/ajad.12309	No	Review Study not addressing cocaine craving per se (craving in general, craving triggered by other substances, treatment of CUD, other facets of CUD, etc.)
Estrogen regulates responses of dopamine neurons in the ventral tegmental area to cocaine	Rationale Sex differences in cocaine abuse have been well documented. However, the underlying mechanism remains unclear. Objectives To explore the potential role of ovarian hormones in the regulation of dopamine (DA) neuron firing activity in ventral tegmental area (VTA) induced by acute cocaine in intact female or ovariectomized (OVX) rats. Results The basal firing activity of VTA DA neurons was…	Google Scholar	2008	https://doi.org/10.1007/s00213-008-1188-6	No	Animal study Study not addressing cocaine craving per se (craving in general, craving triggered by other substances, treatment of CUD, other facets of CUD, etc.)
Executive control network connectivity strength protects against relapse to cocaine use	Cocaine addiction is characterized by notoriously high relapse rates following treatment. Recent efforts to address poor treatment outcomes have turned to potential neural markers of relapse risk. Accordingly, the present study examined resting state functional connectivity (rsFC) within and between three large-scale cortical networks: the default mode network (DMN), salience network (SN) and exe…	Pubmed/Portal Regional da BVS	2016	https://doi.org/10.1111/adb.12448	No	Study not addressing cocaine craving per se (craving in general, craving triggered by other substances, treatment of CUD, other facets of CUD, etc.)
Executive dysfunction in cocaine addiction: evidence for discordant frontal, cingulate, and cerebellar activity	Using a GO-NOGO response inhibition task in which working memory (WM) demands can be varied, we demonstrate that the compromised abilities of cocaine users to exert control over strong prepotent urges are associated with reduced activity in anterior cingulate and right prefrontal cortices, two regions thought to be critical for implementing cognitive control. Furthermore, unlike drug-naive contro…	Pubmed/Portal Regional da BVS	2004	https://doi.org/10.1523/jneurosci.3321-04.2004	No	Study not addressing cocaine craving per se (craving in general, craving triggered by other substances, treatment of CUD, other facets of CUD, etc.)
Frontal Hyperconnectivity Related to Discounting and Reversal Learning in Cocaine Subjects	Background Functional neuroimaging studies suggest that chronic cocaine use is associated with frontal lobe abnormalities. Functional connectivity (FC) alterations of cocaine-dependent individuals (CD), however, are not yet clear. This is the first study to our knowledge that examines resting FC of anterior cingulate cortex (ACC) in CD. Because ACC is known to integrate inputs from different brai…	Google Scholar	2011	https://doi.org/10.1016/j.biopsych.2011.01.008	No	Study not addressing cocaine craving per se (craving in general, craving triggered by other substances, treatment of CUD, other facets of CUD, etc.)
Functional Magnetic Resonance Imaging of Brain Reward Circuitry in the Human	To produce behavior, motivational states necessitate at least three fundamental operations, including (1) selection of objectives focused on goal-objects, (2) compilation of goal-object information, and (3) determination of physical plans for securing goal-objects. The second of these general operations has been theorized to involve three subprocesses: (a) feature detection and other perceptual p…	Google Scholar	2006	https://doi.org/10.1111/j.1749-6632.1999.tb09287.x	No	Review Study not addressing cocaine craving per se (craving in general, craving triggered by other substances, treatment of CUD, other facets of CUD, etc.)
Functional magnetic resonance imaging of cocaine craving	OBJECTIVE: Identification of brain activity associated with craving is important for understanding the neurobiology of addiction. METHOD: Brain activity was measured in cocaine addicts and healthy subjects by functional magnetic resonance imaging (fMRI) while the subjects watched videotapes designed to elicit happy feelings, sad feelings, or the desire to use cocaine. The subjects indicated the o…	Pubmed/Portal Regional da BVS/Google Scholar	2001	https://doi.org/10.1176/appi.ajp.158.1.86	Yes	-
Functional magnetic resonance imaging of human brain activation during cue-induced cocaine craving	OBJECTIVE: Functional magnetic resonance imaging (MRI) was used to test whether brain activation was detectable in regions previously associated with cocaine cue-induced craving. METHOD: Blood oxygenation level dependent (BOLD) functional activation was measured during presentation of audiovisual stimuli containing alternating intervals of drug-related and neutral scenes to six male subjects with…	Pubmed/Portal Regional da BVS/Google Scholar	1998	https://doi.org/10.1176/ajp.155.1.124	No	Study whose sample had other disorder or comorbidity associated or not with CUD
Functional near infrared spectroscopy as a potential biological assessment of addiction recovery: preliminary findings	Background: Addiction science has primarily utilized self-report, continued substance use, and relapse factors to explore the process of recovery. However, the entry into successful abstinence substantially reduces our assessment abilities. Advances in neuroscience may be the key to objective understanding, treating, and monitoring long-term success in addiction recovery. Objectives: To explore f…	Google Scholar	2015	https://doi.org/10.3109/00952990.2014.983273	No	Study whose sample had other disorder or comorbidity associated or not with CUD
Functional Near-Infrared Spectroscopy in Addiction Treatment: Preliminary Evidence as a Biomarker of Treatment Response	There is growing evidence that there are functional changes in the brains of individuals with substance use disorders. Numerous studies utilizing functional magnetic resonance imaging (fMRI) have shown that drug cues elicit increased regional blood flow in reward-related brain areas among addicted participants that is not found among normal controls. This finding has prompted leading investigator…	Google Scholar	2013	https://doi.org/10.1007/978-3-642-39454-6_26	No	Review Study whose sample had other disorder or comorbidity associated or not with CUD
Functional neuroimaging studies in addiction: Multisensory drug stimuli and neural cue reactivity	Neuroimaging studies on cue reactivity have substantially contributed to the understanding of addiction. In the majority of studies drug cues were presented in the visual modality. However, exposure to conditioned cues in real life occurs often simultaneously in more than one sensory modality. Therefore, multisensory cues should elicit cue reactivity more consistently than unisensory stimuli and …	Google Scholar	2012	https://doi.org/10.1016/j.neubiorev.2011.12.004	No	Review
Functional, Structural, and Emotional Correlates of Impaired Insight in Cocaine Addiction	Importance: Individuals with cocaine use disorder (CUD) have difficulty monitoring ongoing behavior, possibly stemming from dysfunction of brain regions mediating insight and self-awareness. Objective: To investigate the neural correlates of impaired insight in addiction using a combined functional magnetic resonance imaging and voxel-based morphometry approach. Design, Setting, and Participants:…	Google Scholar	2014	https://doi.org/10.1001/jamapsychiatry.2013.2833	No	Study not addressing cocaine craving per se (craving in general, craving triggered by other substances, treatment of CUD, other facets of CUD, etc.)
Gene × Abstinence Effects on Drug Cue Reactivity in Addiction: Multimodal Evidence	Functional polymorphisms in the dopamine transporter gene (DAT1 or SLC6A3) modulate responsiveness to salient stimuli, such that carriers of one 9R-allele of DAT1 (compared with homozygote carriers of the 10R-allele) show heightened reactivity to drug-related reinforcement in addiction. Here, using multimodal neuroimaging and behavioral dependent variables in 73 human cocaine-addicted individuals…	Pubmed/Portal Regional da BVS/Google Scholar	2013	https://doi.org/10.1523/jneurosci.0695-13.2013	No	Study not addressing cocaine craving per se (craving in general, craving triggered by other substances, treatment of CUD, other facets of CUD, etc.)
Glutamatergic Agents for Cocaine Dependence	Effective medications for cocaine dependence are needed to improve outcome in this chronic, relapsing disorder. Medications affecting glutamate function are reasonable candidates for investigation, given the involvement of glutamate circuits in reward-related brain regions and evidence of cocaine-induced glutamatergic dysregulation. In addition, it is increasingly apparent that glutamatergic mech…	Google Scholar	2006	https://doi.org/10.1196/annals.1300.021	No	Study not addressing cocaine craving per se (craving in general, craving triggered by other substances, treatment of CUD, other facets of CUD, etc.)
Guanfacine effects on stress, drug craving and prefrontal activation in cocaine dependent individuals: preliminary findings	Cocaine dependence is associated with increased stress and drug cue-induced craving and physiological arousal but decreased prefrontal activity to emotional and cognitive challenge. As these changes are associated with relapse risk, we investigated the effects of α2 receptor agonist guanfacine on these processes. Twenty-nine early abstinent treatment-seeking cocaine dependent individuals were ran…	Pubmed/Portal Regional da BVS/Google Scholar	2012	https://doi.org/10.1177/0269881111430746	No	Study not addressing cocaine craving per se (craving in general, craving triggered by other substances, treatment of CUD, other facets of CUD, etc.)
Hair Testing for Classic Drugs of Abuse to Monitor Cocaine Use Disorder in Patients Following Transcranial Magnetic Stimulation Protocol Treatment	In recent years, hair has become an alternative biological specimen for drug testing in the fields of forensic and clinical toxicology. The advantages of hair testing include larger detection windows (months/years), depending on the length of the hair shaft, compared to those of urine/blood (hours to 2–4 days for most drugs). Segmental hair analysis can disclose a month-to-month (considering 1 cm…	Pubmed	2021	https://doi.org/10.3390/biology10050403	No	Study not addressing cocaine craving per se (craving in general, craving triggered by other substances, treatment of CUD, other facets of CUD, etc.)
Haloperidol antagonism of cue-elicited cocaine craving	Background: Studies of cocaine-dependent subjects have shown that re-exposure to environmental cues previously associated with cocaine use produces a strong conditioned response characterised by autonomic hyperarousal and increases in subjective measures of cocaine craving. Methods: To evaluate the role of dopamine release by such cues, 20 cocaine-dependent inpatients were randomised in a single-…	Google Scholar	1996	https://doi.org/10.1016/S0140-6736(96)91139-3	No	Study with no usage of imaging techniques and neurostimulation/modulation methods
Heightened D3 Dopamine Receptor Levels in Cocaine Dependence and Contributions to the Addiction Behavioral Phenotype: A Positron Emission Tomography Study with [11C]-(+)-PHNO	The dopamine system is a primary treatment target for cocaine dependence (CD), but research on dopaminergic abnormalities (eg, D2 receptor system deficiencies) has so far failed to translate into effective treatment strategies. The D3 receptor system has recently attracted considerable clinical interest, and D3 antagonism is now under investigation as a novel avenue for addiction treatment. The o…	Google Scholar	2013	https://doi.org/10.1038/npp.2013.192	No	Study not addressing cocaine craving per se (craving in general, craving triggered by other substances, treatment of CUD, other facets of CUD, etc.)
Hemispheric Asymmetry of Development Due to Drug Exposure	Background: A previous survey of the literature of fMRI brain activation for two risk factors, impulsivity and craving, for addiction were lateralized to the right and left hemispheres respectively. Most articles reported these findings without consideration of how lateral asymmetries might be relevant to understanding the underlying factors leading to addiction. Objective: The current survey is …	Pubmed/Portal Regional da BVS	2017	https://doi.org/10.15761/jsin.1000162	No	Review Study not addressing cocaine craving per se (craving in general, craving triggered by other substances, treatment of CUD, other facets of CUD, etc.)
High-Frequency Transcranial Magnetic Stimulation Combined With Functional Magnetic Resonance Imaging Reveals Distinct Activation Patterns Associated With Different Dorsolateral Prefrontal Cortex Stimulation Sites	Objectives Transcranial magnetic stimulation (TMS) has been extensively used for the treatment of depression, obsessive-compulsive disorder, and certain neurologic disorders. Despite having promising treatment efficacy, the fundamental neural mechanisms of TMS remain understudied. Materials and Methods In this study, 15 healthy adult participants received simultaneous TMS and functional magnetic …	Google Scholar	2022	https://doi.org/10.1016/j.neurom.2022.03.002	No	Study not addressing cocaine craving per se (craving in general, craving triggered by other substances, treatment of CUD, other facets of CUD, etc.)
Hyperactivation of the cognitive control network in cocaine use disorders during a multisensory Stroop task	Background It has been suggested that individuals with cocaine use disorders (chronic cocaine abusers, CCA) have impairments in cognitive control, which likely contribute to impairments in decision making around drug use and relapse. However, deficits in cognitive control have currently only been studied under conditions of unisensory stimulation, which may not be reflective of more realistic mul…	Google Scholar	2013	https://doi.org/10.1016/j.drugalcdep.2013.04.029	No	Study not addressing cocaine craving per se (craving in general, craving triggered by other substances, treatment of CUD, other facets of CUD, etc.)
Hyperresponsiveness of the Neural Fear Network During Fear Conditioning and Extinction Learning in Male Cocaine Users	Objective: The authors investigated whether cocaine use disorder is associated with abnormalities in the neural underpinnings of aversive conditioning and extinction learning, as these processes may play an important role in the development and persistence of drug abuse. Method: Forty male regular cocaine users and 51 male control subjects underwent a fear conditioning and extinction protocol dur…	Pubmed/Portal Regional da BVS	2016	https://doi.org/10.1176/appi.ajp.2016.15040433	No	Study not addressing cocaine craving per se (craving in general, craving triggered by other substances, treatment of CUD, other facets of CUD, etc.)
Hypothalamic response to cocaine cues and cocaine addiction severity	The dopaminergic motive system is compromised in cocaine addiction. Abundant research has examined the roles of the dopaminergic midbrain and ventral striatum (VS) in cue-induced craving and habitual drug consumption. Interconnected with the dopaminergic circuits, the hypothalamus is widely implicated in motivated behavior, including food and drug seeking. However, very few studies have investiga…	Pubmed/Portal Regional da BVS/Google Scholar	2018	https://doi.org/10.1111/adb.12682	Yes	-
Hypothalamic Responses to Cocaine and Food Cues in Individuals with Cocaine Dependence	Background Individuals with cocaine addiction are characterized by under-responsiveness to natural reinforcers. As part of the dopaminergic pathways, the hypothalamus supports motivated behaviors. Rodent studies suggested inter-related roles of the hypothalamus in regulating drug and food intake. However, few studies have investigated hypothalamic responses to drugs and food or related cues in hu…	Pubmed/Portal Regional da BVS/Google Scholar	2019	https://doi.org/10.1093/ijnp/pyz044	Yes	-
Imaging brain mu-opioid receptors in abstinent cocaine users: time course and relation to cocaine craving	Background Cocaine treatment upregulates brain mu-opioid receptors (mOR) in animals. Human data regarding this phenomenon are limited. We previously used positron emission tomography (PET) with [11C]-carfentanil to show increased mOR binding in brain regions of 10 cocaine-dependent men after 1 and 28 days of abstinence. Methods Regional brain mOR binding potential (BP) was measured with [11C]carf…	Pubmed/Portal Regional da BVS/Google Scholar	2005	https://doi.org/10.1016/j.biopsych.2005.02.026	Yes	-
Imaging phosphodiesterase-10a availability in cocaine use disorder with [11C]IMA107 and PET	Phosphodiesterase-10a (PDE10a) is located exclusively in medium spiny neurons (MSN). Rodent studies show an increase in striatal MSN spine density following exposure to cocaine. These increases in MSN spine density are suggested to underlie neurobiological changes which contribute to cocaine self-administration. No postmortem or imaging studies have confirmed this finding in humans. Here, we hypo…	Google Scholar	2018	https://doi.org/10.1002/syn.22070	No	Study not addressing cocaine craving per se (craving in general, craving triggered by other substances, treatment of CUD, other facets of CUD, etc.)
Imaging the addicted brain: reward, craving and cognitive processes	Functional imaging techniques like functional Magnetic Resonance Imaging (fMRI) and Positron Emission Tomography (PET) make it possible to study the underlying neural substrates of addiction-related phenomena such as the cognitive processing of drug-related stimuli and craving. PET can be also used to image neurotransmitter systems that are involved in addiction. In the present chapter, we will p…	Google Scholar	2006	https://books.google.com.br/books?hl=pt-BR&lr=&id=KaY5DQAAQBAJ&oi=fnd&pg=PA185&dq=%22positron+emission+tomography%22+OR+%22PET%22,+%22craving%22,+%22cocaine%22&ots=4Qlaqm3CAV&sig=yRizE_VBPQEd3vWfbWvFkiGRqfs#v=onepage&q=%22positron%20emission%20tomography%22%20OR%20%22PET%22%2C%20%22craving%22%2C%20%22cocaine%22&f=false	No	Book chapter
Impaired Neural Response to Negative Prediction Errors in Cocaine Addiction	Learning can be guided by unexpected success or failure, signaled via dopaminergic positive reward prediction error (+RPE) and negative reward-prediction error (−RPE) signals, respectively. Despite conflicting empirical evidence, RPE signaling is thought to be impaired in drug addiction. To resolve this outstanding question, we studied as a measure of RPE the feedback negativity (FN) that is sens…	Google Scholar	2015	https://doi.org/10.1523/JNEUROSCI.2777-14.2015	No	Study not addressing cocaine craving per se (craving in general, craving triggered by other substances, treatment of CUD, other facets of CUD, etc.)
Impulse activity of midbrain dopamine neurons modulates drug-seeking behavior	Rationale Withdrawal from non-contingent exposure to psychostimulants increases the activity of midbrain dopamine cells and impairs the function of impulse-regulating dopamine autoreceptors. It is unclear whether these neuroadaptations play an important role in withdrawal-associated drug seeking. Objectives We determined whether cocaine self-administration modifies the impulse activity of midbrai…	Google Scholar	2003	https://doi.org/10.1007/s00213-003-1491-1	No	Animal study Study not addressing cocaine craving per se (craving in general, craving triggered by other substances, treatment of CUD, other facets of CUD, etc.)
Increased error-related thalamic activity during early compared to late cocaine abstinence	Altered cognitive control is implicated in the shaping of cocaine dependence. One of the key component processes of cognitive control is error monitoring. Our previous imaging work highlighted greater activity in distinct cortical and subcortical regions including the dorsal anterior cingulate cortex (dACC), thalamus and insula when participants committed an error during the stop signal task (Li …	Pubmed/Portal Regional da BVS	2010	https://doi.org/10.1016/j.drugalcdep.2010.01.008	Yes	-
Increased mu opioid receptor binding detected by PET in cocaine-dependent men is associated with cocaine craving	The endogenous opioid system has been recently implicated in the reinforcing actions of cocaine and other addictive drugs. In this study we examined μ opioid receptor binding in ten cocaine–dependent men and seven nonaddicted controls using positron emission tomography and [11C]carfentanil. Mu opioid binding was increased in several brain regions of the cocaine addicts studied 1–4 days after thei…	Pubmed/Portal Regional da BVS/Google Scholar	1996	https://doi.org/10.1038/nm1196-1225	Yes	-
Increased neural activity in the right dorsolateral prefrontal cortex during a risky decision-making task is associated with cocaine use in methadone-maintained patients	Background Methadone maintenance is an effective treatment for opioid use disorder (OUD), yet many methadone-maintained patients (MMPs) struggle with cocaine use during OUD recovery. The current study aimed to identify whether prefrontal cortex (PFC) activity during a risky decision-making task was associated with cocaine use during a 90-day follow-up in MMPs. Methods MMPs (N = 28) attended a sin…	Google Scholar	2019	https://doi.org/10.1016/j.drugalcdep.2019.107650	No	Study not addressing cocaine craving per se (craving in general, craving triggered by other substances, treatment of CUD, other facets of CUD, etc.)
Increased occupancy of dopamine receptors in human striatum during cue-elicited cocaine craving	In all, 19 research subjects, with current histories of frequent cocaine use, were exposed to cocaine-related cues to elicit drug craving. We measured the change of occupancy of dopamine at D2-like receptors with positron emission tomography (PET) and inferred a change of intrasynaptic dopamine (endogenous dopamine release), based on the displacement of radiotracer [11C]raclopride. Receptor occup…	Pubmed/Portal Regional da BVS/Google Scholar	2006	https://doi.org/10.1038/sj.npp.1301194	Yes	-
Increased Sensorimotor Gating in Recreational and Dependent Cocaine Users Is Modulated by Craving and Attention-Deficit/Hyperactivity Disorder Symptoms	Background Cocaine dependence has been associated with blunted dopamine and norepinephrine signaling, but it is unknown if recreational cocaine use is also associated with alterations of catecholamine systems. Prepulse inhibition (PPI) of the acoustic startle response—a measure of sensorimotor gating—is highly sensitive for manipulations of the catecholamine system. Therefore, we investigated whe…	Google Scholar	2013	https://doi.org/10.1016/j.biopsych.2012.08.003	No	Recreational cocaine use
Incubation of cocaine craving after withdrawal	Relapse to cocaine addiction is frequently associated with subjective reports of craving, a poorly understood state that precedes and accompanies cocaine-seeking behaviours. It has been suggested that over the first few weeks of withdrawal from cocaine, human addicts become sensitized to drug-associated environmental cues that act as external stimuli for craving, although the evidence for this is…	Google Scholar	2001	https://doi.org/10.1038/35084134	No	Animal study
Incubation of Cue-Induced Craving in Adults Addicted to Cocaine Measured by Electroencephalography	Importance: A common trigger for relapse in drug addiction is the experience of craving via exposure to cues previously associated with drug use. Preclinical studies have consistently demonstrated incubation of cue-induced drug-seeking during the initial phase of abstinence, followed by a decline over time. In humans, the incubation effect has been shown for alcohol, nicotine, and methamphetamine…	Google Scholar	2016	https://doi.org/10.1001/jamapsychiatry.2016.2181	No	Study with the use of electroencephalography
Individual differences in anterior cingulate activation associated with attentional bias predict cocaine use after treatment	Drug-dependent patients often relapse into drug use after treatment. Behavioral studies show that enhanced attentional bias to drug cues is a precursor of relapse. The present functional magnetic resonance imaging (fMRI) study examined whether brain regions involved in attentional bias are predictive of cocaine use after treatment. Attentional bias-related brain activity was measured—with a cocai…	Pubmed/Portal Regional da BVS/Google Scholar	2013	https://doi.org/10.1038/npp.2013.7	No	Study not addressing cocaine craving per se (craving in general, craving triggered by other substances, treatment of CUD, other facets of CUD, etc.)
Intermittent Theta Burst Stimulation of the Prefrontal Cortex in Cocaine Use Disorder: A Pilot Study	Transcranial Magnetic Stimulation (TMS) is earning a role in the therapeutic arsenal of cocaine use disorder (CUD). A widespread and still growing number of studies have reported beneficial use of repeated TMS (rTMS) in reduction of craving, intake and cue-induced craving in cocaine addicts. In spite of these encouraging findings, many issues are still unresolved such as brain area to be stimulat…	Pubmed/Portal Regional da BVS/Google Scholar	2019	https://doi.org/10.3389/fnins.2019.00765	No	Study not addressing cocaine craving per se (craving in general, craving triggered by other substances, treatment of CUD, other facets of CUD, etc.)
Kappa-opioid receptors, dynorphin, and cocaine addiction: a positron emission tomography study	Animal studies indicate that the kappa-opioid receptor/dynorphin system plays an important role in cocaine binges and stress-induced relapse. Our goal was to investigate changes in kappa-opioid receptor (KOR) availability in the human brain using positron emission tomography (PET), before and after a cocaine binge. We also investigated the correlation between KOR and stress-induced cocaine self-a…	Google Scholar	2019	https://doi.org/10.1038/s41386-019-0398-4	No	Study not addressing cocaine craving per se (craving in general, craving triggered by other substances, treatment of CUD, other facets of CUD, etc.)
Limbic activation during cue-induced cocaine craving	OBJECTIVE: Since signals for cocaine induce limbic brain activation in animals and cocaine craving in humans, the objective of this study was to test whether limbic activation occurs during cue-induced craving in humans. METHOD: Using positron emission tomography, the researchers measured relative regional cerebral blood flow (CBF) in limbic and comparison brain regions of 14 detoxified male coca…	Pubmed/Google Scholar	1999	https://doi.org/10.1176/ajp.156.1.11	Yes	-
Limbic system mGluR5 availability in cocaine dependent subjects: A high-resolution PET [11C]ABP688 study	Cocaine self-administration decreases type 5 metabotropic glutamate receptor (mGluR5) tissue concentrations in laboratory rats during early abstinence. These changes are thought to influence the drug's reinforcing properties and the ability of drug-related cues to induce relapse. Here, our goal was to measure brain regional mGluR5 availability in recently abstinent cocaine dependent humans. Parti…	Google Scholar	2014	https://doi.org/10.1016/j.neuroimage.2014.04.061	No	Study not addressing cocaine craving per se (craving in general, craving triggered by other substances, treatment of CUD, other facets of CUD, etc.)
Location, location: using functional magnetic resonance imaging to pinpoint brain differences relevant to stimulant use	Aims The purpose of this review is to summarize the neural substrate dysfunctions and disrupted cognitive, affective and experiential processes observed in methamphetamine and cocaine-dependent individuals. Methods We reviewed all publications in PubMed that conducted comparison studies between healthy volunteers and cocaine-, amphetamine- or methamphetamine-dependent individuals using functional…	Google Scholar	2007	https://doi.org/10.1111/j.1360-0443.2006.01778.x	No	Study whose sample had other disorder or comorbidity associated or not with CUD
Long-Term Outcome of Repetitive Transcranial Magnetic Stimulation in a Large Cohort of Patients With Cocaine-Use Disorder: An Observational Study	Background: Cocaine is a psychostimulant drug used as performance enhancer throughout history. The prolonged use of cocaine is associated with addiction and a broad range of cognitive deficits. Currently, there are no medications proven to be effective for cocaine-use disorder (CocUD). Previous preliminary clinical work suggests some benefit from repetitive transcranial magnetic stimulation (rTMS…	Google Scholar	2020	https://doi.org/10.3389/fpsyt.2020.00158	No	Study not addressing cocaine craving per se (craving in general, craving triggered by other substances, treatment of CUD, other facets of CUD, etc.)
Methylphenidate attenuates limbic brain inhibition after cocaine-cues exposure in cocaine abusers	Dopamine (phasic release) is implicated in conditioned responses. Imaging studies in cocaine abusers show decreases in striatal dopamine levels, which we hypothesize may enhance conditioned responses since tonic dopamine levels modulate phasic dopamine release. To test this we assessed the effects of increasing tonic dopamine levels (using oral methylphenidate) on brain activation induced by coca…	Pubmed/Portal Regional da BVS/Google Scholar	2010	https://doi.org/10.1371/journal.pone.0011509	No	Study not addressing cocaine craving per se (craving in general, craving triggered by other substances, treatment of CUD, other facets of CUD, etc.)
Mobilization of Medial and Lateral Frontal-Striatal Circuits in Cocaine Users and Controls: An Interleaved TMS/BOLD Functional Connectivity Study	The integrity of frontal-striatal circuits is an area of great interest in substance dependence literature, particularly as the field begins to develop neural circuit-specific brain stimulation treatments for these individuals. Prior research indicates that frontal-striatal connectivity is disrupted in chronic cocaine users in a baseline (resting) state. It is unclear, however, if this is also tr…	Google Scholar	2016	https://doi.org/10.1038/npp.2016.114	No	Study not addressing cocaine craving per se (craving in general, craving triggered by other substances, treatment of CUD, other facets of CUD, etc.)
Modeling Causal Relationship Between Brain Regions Within the Drug-Cue Processing Network in Chronic Cocaine Smokers	The cues associated with drugs of abuse have an essential role in perpetuating problematic use, yet effective connectivity or the causal interaction between brain regions mediating the processing of drug cues has not been defined. The aim of this fMRI study was to model the causal interaction between brain regions within the drug-cue processing network in chronic cocaine smokers and matched contr…	Pubmed/Portal Regional da BVS	2015	https://doi.org/10.1038/npp.2015.150	Yes	-
Modulation of risky choices in recently abstinent dependent cocaine users: a transcranial direct-current stimulation study	Previous neurobiological and neuropsychological investigations have shown that risk-taking behaviors and addictions share many structural and functional aspects. In particular, both are characterized by an irresistible need to obtain immediate rewards and by specific alterations in brain circuits responsible for such behaviors. In this study, we used transcranial direct-current stimulation over t…	Google Scholar	2014	https://doi.org/10.3389/fnhum.2014.00661	No	Study not addressing cocaine craving per se (craving in general, craving triggered by other substances, treatment of CUD, other facets of CUD, etc.)
Multi-session electrical neuromodulation effects on craving, relapse and cognitive functions in cocaine use disorder: A randomized, sham-controlled tDCS study	Background The use of transcranial Direct Current Stimulation (tDCS) has previously shown promising results for reducing craving in cocaine use disorder. In this study we further explored the potential of tDCS as add-on intervention in the treatment of cocaine use disorder. Methods In a randomized, placebo-controlled, between subject study, we applied tDCS bilaterally with the anodal electrode ta…	Pubmed/Portal Regional da BVS/Google Scholar	2020	https://doi.org/10.1016/j.drugalcdep.2020.108429	No	Study not addressing cocaine craving per se (craving in general, craving triggered by other substances, treatment of CUD, other facets of CUD, etc.)
Neural activity associated with stress-induced cocaine craving: a functional magnetic resonance imaging study	Objective Stress is known to increase cocaine craving and relapse risk in cocaine dependence. Identifying neural activity associated with stress and stress-induced cocaine craving is important in understanding the neurobiology of cocaine craving and relapse. Method Blood oxygenation level dependent (BOLD) signal changes were assessed in a functional magnetic resonance imaging (fMRI) session with …	Pubmed/Portal Regional da BVS/Google Scholar	2005	https://doi.org/10.1007/s00213-005-0147-8	Yes	-
Neural activity related to drug craving in cocaine addiction	Background Crack cocaine dependence and addiction is typically associated with frequent and intense drug wanting or craving triggered by internal or environmental cues associated with past drug use. Methods Water O 15 positron emission tomography (PET) studies were used to localize alterations in synaptic activity related to cue-induced drug craving in 8 crack cocaine–dependent African American m…	Pubmed/Portal Regional da BVS/Google Scholar	2001	https://doi.org/10.1001/archpsyc.58.4.334	No	Study whose sample had other disorder or comorbidity associated or not with CUD
Neural correlates of craving and impulsivity in abstinent former cocaine users: Towards biomarkers of relapse risk	A significant hindrance to effective treatment of addiction is identifying those most likely to relapse. Cocaine addiction is characterized by deficits in inhibitory control and elevated reactivity to cocaine cues, both hypothesized to be integral to development of addiction and propensity to relapse. It follows that reduction of both impulsivity and cue-reactivity following abstinence is protect…	Pubmed/Portal Regional da BVS/Google Scholar	2014	https://doi.org/10.1016/j.neuropharm.2014.05.011	Yes	-
Neural Correlates of Drug-Biased Choice in Currently Using and Abstinent Individuals With Cocaine Use Disorder	Background The choice for drugs over alternative reinforcers is a translational hallmark feature of drug addiction. The neural basis of such drug-biased choice is not well understood, particularly in individuals with protracted drug abstinence who cannot ethically participate in studies that offer drug-using opportunities. Methods We developed a functional magnetic resonance imaging drug-choice t…	Google Scholar	2018	https://doi.org/10.1016/j.bpsc.2017.11.001	No	Study not addressing cocaine craving per se (craving in general, craving triggered by other substances, treatment of CUD, other facets of CUD, etc.)
Neural correlates of high and craving during cocaine self-administration using BOLD fMRI	Modern theories of drug dependence hold the hedonic effects of drug-taking central to understanding the motivation for compulsive drug use. Previous neuroimaging studies have begun to identify brain regions associated with acute drug effects after passive delivery. In this study, a more naturalistic model of cocaine self-administration (SA) was employed in order to identify those sites associated…	Pubmed/Portal Regional da BVS/Google Scholar	2005	https://doi.org/10.1016/j.neuroimage.2005.03.030	Yes	-
Neural correlates of stress-induced and cue-induced drug craving: influences of sex and cocaine dependence	Objective: Although stress and drug cue exposure each increase drug craving and contribute to relapse in cocaine dependence, no previous research has directly examined the neural correlates of stress-induced and drug cue-induced craving in cocaine-dependent women and men relative to comparison subjects. Method: Functional MRI was used to assess responses to individualized scripts for stress, drug…	Pubmed/Portal Regional da BVS/Google Scholar	2012	https://doi.org/10.1176/appi.ajp.2011.11020289	Yes	-
Neural mechanisms of extinguishing drug and pleasant cue associations in human addiction: role of the VMPFC	The neurobiological mechanisms that underlie the resistance of drug cue associations to extinction in addiction remain unknown. Fear extinction critically depends on the ventromedial prefrontal cortex (VMPFC). Here, we tested if this same region plays a role in extinction of non-fear, drug and pleasant cue associations. Eighteen chronic cocaine users and 15 matched controls completed three functi…	Pubmed/Portal Regional da BVS	2017	https://doi.org/10.1111/adb.12545	No	Study not addressing cocaine craving per se (craving in general, craving triggered by other substances, treatment of CUD, other facets of CUD, etc.)
Neural Mechanisms Underlying Craving and the Regulation of Craving	Craving has long been considered a core feature of addiction. Consistently, over the last two decades, a wealth of research has directly linked drug craving with drug taking and relapse. On the basis of the accumulated evidence, the American Psychiatric Association recently added craving - defined as "a strong desire for drugs" - as a diagnostic criterion for substance-related and addictive disor…	Google Scholar	2015	https://doi.org/10.1002/9781118472415.ch9	No	Book chapter
Neural mechanisms underlying drug-related cue distraction in active cocaine users	Human drug dependence routinely features a difficulty with disengaging attention from drug-related stimuli, a symptom previously shown to be predictive of relapse during treatment. We examined the neural mechanisms underlying this attentional bias in cocaine users, varying working memory (WM) load to reflect the demands imposed by ruminative craving thoughts. Sixteen active users of cocaine were …	Pubmed/Portal Regional da BVS	2009	https://doi.org/10.1016/j.pbb.2008.12.009	No	Study not addressing cocaine craving per se (craving in general, craving triggered by other substances, treatment of CUD, other facets of CUD, etc.)
Neural systems and cue-induced cocaine craving	We have extended our previous work investigating the neural correlates of cue-induced cocaine craving through the use of positron emission tomography with greater spatial resolution (<4.6 mm), an evocative script, and a pixel-by-pixel analysis. Craving and cerebral glucose metabolism were measured after presentation of cocaine-related or neutral cues to 11 cocaine abusers. Cocaine cues elicited a…	Pubmed/Google Scholar	2001	https://doi.org/10.1016/s0893-133x(01)00371-2	Yes	-
Neurobiology of craving, conditioned reward and relapse	Chronic vulnerability to relapse is a formidable challenge for the treatment of drug addiction. The neurobiological basis of relapse and its prevention has, therefore, attracted major attention in addiction research. Current conceptualizations of addiction recognize craving as a central driving force for ongoing drug use, as well as for relapse following abstinence. Progress has been made in unde…	Google Scholar	2005	https://doi.org/10.1016/j.coph.2004.11.001	No	Review
Neuroimaging for drug addiction and related behaviors	In this review, we highlight the role of neuroimaging techniques in studying the emotional and cognitive-behavioral components of the addiction syndrome by focusing on the neural substrates subserving them. The phenomenology of drug addiction can be characterized by a recurrent pattern of subjective experiences that includes drug intoxication, craving, bingeing, and withdrawal with the cycle culm…	Google Scholar	2011	https://doi.org/10.1515/RNS.2011.055	No	Review Study not addressing cocaine craving per se (craving in general, craving triggered by other substances, treatment of CUD, other facets of CUD, etc.)
Neuroimaging mechanisms of change in psychotherapy for addictive behaviors: emerging translational approaches that bridge biology and behavior	Research on mechanisms of behavior change provides an innovative method to improve treatment for addictive behaviors. An important extension of mechanisms of change research involves the use of translational approaches, which examine how basic biological (i.e., brain-based mechanisms) and behavioral factors interact in initiating and sustaining positive behavior change as a result of psychotherap…	Pubmed/Portal Regional da BVS	2013	https://doi.org/10.1037/a0031491	No	Review Study not addressing cocaine craving per se (craving in general, craving triggered by other substances, treatment of CUD, other facets of CUD, etc.)
Neuronal substrates of relapse to cocaine‐seeking behavior: role of prefrontal cortex	The return to drug seeking, even after prolonged periods of abstinence, is a defining feature of cocaine addiction. The neural circuitry underlying relapse has been identified in neuropharmacological studies of experimental animals, typically rats, and supported in brain imaging studies of human addicts. Although the nucleus accumbens (NAcc), which has long been implicated in goal-directed behavi…	Google Scholar	2013	https://doi.org/10.1901/jeab.2005.105-04	No	Review
Neurophysiological effects of modafinil on cue-exposure in cocaine dependence: a randomized placebo-controlled cross-over study using pharmacological fMRI	Objective Enhanced reactivity to substance related cues is a central characteristic of addiction and has been associated with increased activity in motivation, attention, and memory related brain circuits and with a higher probability of relapse. Modafinil was promising in the first clinical trials in cocaine dependence, and was able to reduce craving in addictive disorders. However, its mechanis…	Pubmed/Portal Regional da BVS/Google Scholar	2013	https://doi.org/10.1016/j.addbeh.2012.04.006	No	Study not addressing cocaine craving per se (craving in general, craving triggered by other substances, treatment of CUD, other facets of CUD, etc.)
New treatments for cocaine abuse	Effective pharmacotherapies for cocaine dependence have eluded researchers for decades, despite intensive investigation, but controlled studies have recently identified several promising candidates that might finally impact the prognosis of this treatment refractory disorder. Cocaine acutely activates natural reward pathways that become progressively dysregulated over the course of addiction, lea…	Google Scholar	2005	https://doi.org/10.1016/j.ddstr.2005.04.003	No	Review Study not addressing cocaine craving per se (craving in general, craving triggered by other substances, treatment of CUD, other facets of CUD, etc.)
Nociceptin Receptors Upregulated in Cocaine Use Disorder: A Positron Emission Tomography Imaging Study Using [11C]NOP-1A	Objective: Nociceptin/orphanin FQ (N/OFQ) is an antistress neuropeptide transmitter in the brain that counteracts corticotropin-releasing factor (CRF)-mediated stress and anxiety symptoms during drug and alcohol withdrawal. It also inhibits the release of a wide array of neurotransmitters, including dopamine and glutamate, which allows for it to block the rewarding properties of cocaine. Chronic …	Google Scholar	2019	https://doi.org/10.1176/appi.ajp.2019.18081007	No	Study not addressing cocaine craving per se (craving in general, craving triggered by other substances, treatment of CUD, other facets of CUD, etc.)
Nociceptive Stimuli Activate the Hypothalamus–Habenula Circuit to Inhibit the Mesolimbic Reward System and Cocaine-Seeking Behaviors	Nociceptive signals interact with various regions of the brain, including those involved in physical sensation, reward, cognition, and emotion. Emerging evidence points to a role of nociception in the modulation of the mesolimbic reward system. The mechanism by which nociception affects dopamine (DA) signaling and reward is unclear. The lateral hypothalamus (LH) and the lateral habenula (LHb) rec…	Google Scholar	2022	https://doi.org/10.1523/JNEUROSCI.0577-22.2022	No	Animal study Study not addressing cocaine craving per se (craving in general, craving triggered by other substances, treatment of CUD, other facets of CUD, etc.)
Noradrenergic correlates of chronic cocaine craving: neuromelanin and functional brain imaging	Preclinical studies have implicated noradrenergic (NA) dysfunction in cocaine addiction. In particular, the NA system plays a central role in motivated behavior and may partake in the regulation of craving and drug use. Yet, human studies of the NA system are scarce, likely hampered by the difficulty in precisely localizing the locus coeruleus (LC). Here, we used neuromelanin imaging to localize …	Pubmed/Portal Regional da BVS/Google Scholar	2021	https://doi.org/10.1038/s41386-020-00937-9	Yes	-
Objective and specific tracking of anhedonia via event-related potentials in individuals with cocaine use disorders	Background Hyposensitivity to non-drug reward, behaviorally manifested as anhedonia, is a hallmark of chronic substance use. Anhedonia is a transdiagnostic symptom underpinned by neurobiochemical disturbances in the reward circuit, yet an objective measure to assess anhedonia severity still eludes the field. We hypothesized that the Reward Positivity (RewP) component of the event-related potentia…	Google Scholar	2016	https://doi.org/10.1016/j.drugalcdep.2016.05.004	No	Study not addressing cocaine craving per se (craving in general, craving triggered by other substances, treatment of CUD, other facets of CUD, etc.)
One session of high frequency repetitive transcranial magnetic stimulation (rTMS) to the right prefrontal cortex transiently reduces cocaine craving	Background Cocaine dependence is a public health problem affecting 2 million individuals in USA. Craving is a predictor of subsequent cocaine use and is related to changes in brain activity in networks involving the prefrontal cortex. Methods We investigated the efficacy of one session of high frequency repetitive transcranial magnetic stimulation (rTMS) to reduce craving in cocaine addicted subj…	Pubmed/Portal Regional da BVS/Google Scholar	2006	https://doi.org/10.1016/j.drugalcdep.2006.06.002	No	Study not addressing cocaine craving per se (craving in general, craving triggered by other substances, treatment of CUD, other facets of CUD, etc.)
Orbitofrontal activation restores insight lost after cocaine use	Addiction is characterized by a lack of insight into the likely outcomes of one's behavior. Insight, or the ability to imagine outcomes, is evident when outcomes have not been directly experienced. Using this concept, work in both rats and humans has recently identified neural correlates of insight in the medial and orbital prefrontal cortices. We found that these correlates were selectively abol…	Google Scholar	2014	https://doi.org/10.1038/nn.3763	No	Animal study Study not addressing cocaine craving per se (craving in general, craving triggered by other substances, treatment of CUD, other facets of CUD, etc.)
Orbitofrontal Cortex and Human Drug Abuse: Functional Imaging	The orbitofrontal cortex (OFC) plays a central role in human behavior. Anatomically connected with association areas of all sensory modalities, limbic structures, prefrontal cortical regions that mediate executive function and subcortical nuclei, this brain region can serve to integrate the physical and emotional attributes of a stimulusobject and establish a motivational value based on estimatio…	Google Scholar	2000	https://doi.org/10.1093/cercor/10.3.334	No	Review
Orbitofrontal cortex is selectively activated in a primate model of attentional bias to cocaine cues	Attentional bias to drug-associated cues correlates with extent of current use, and risk of relapse among those attempting abstinence. Electroencephalogram (EEG) and functional imaging measures in clinical studies have previously investigated the neural basis of attentional bias, but the lack of animal models precluded investigation at the single-unit level. To complement results obtained from cl…	Google Scholar	2019	https://doi.org/10.1038/s41386-019-0499-0	No	Animal study Study not addressing cocaine craving per se (craving in general, craving triggered by other substances, treatment of CUD, other facets of CUD, etc.)
Overlapping patterns of brain activation to food and cocaine cues in cocaine abusers	Cocaine, through its activation of dopamine (DA) signaling, usurps pathways that process natural rewards. However, the extent to which there is overlap between the networks that process natural and drug rewards and whether DA signaling associated with cocaine abuse influences these networks have not been investigated in humans. We measured brain activation responses to food and cocaine cues with …	Google Scholar	2014	https://doi.org/10.1002/hbm.22617	No	Study not addressing cocaine craving per se (craving in general, craving triggered by other substances, treatment of CUD, other facets of CUD, etc.)
Persistent Cue-Evoked Activity of Accumbens Neurons after Prolonged Abstinence from Self-Administered Cocaine	Persistent neural processing of information regarding drug-predictive environmental stimuli may be involved in motivating drug abusers to engage in drug seeking after abstinence. The addictive effects of various drugs depend on the mesocorticolimbic dopamine system innervating the nucleus accumbens. We used single-unit recording in rats to test whether accumbens neurons exhibit responses to a dis…	Google Scholar	2003	https://doi.org/10.1523/JNEUROSCI.23-19-07239.2003	No	Animal study Study not addressing cocaine craving per se (craving in general, craving triggered by other substances, treatment of CUD, other facets of CUD, etc.)
Posterior hippocampal regional cerebral blood flow predicts abstinence: a replication study	The posterior hippocampus (pHp) plays a major role in the processing and storage of drug-related cues and is linked to striatal-limbic brain circuits involved with craving and drug salience. We have recently reported that increased basal regional cerebral blood flow (rCBF) in a pHp loci, as measured by pseudo-continuous arterial spin labeling magnetic resonance imaging, predicted days to cocaine …	Pubmed	2016	https://doi.org/10.1111/adb.12361	No	Study not addressing cocaine craving per se (craving in general, craving triggered by other substances, treatment of CUD, other facets of CUD, etc.)
Prefrontal cortex response to drug cues, craving, and current depressive symptoms are associated with treatment outcomes in methadone-maintained patients	Methadone maintenance is an effective treatment for opioid use disorder, yet many methadone-maintained patients (MMPs) continue to struggle with chronic relapse. The current study evaluated whether functional near-infrared spectroscopy (fNIRS) could identify prefrontal cortex (PFC) markers of ongoing opioid use in MMPs, and whether clinical measures of depression and self-report measures of cravi…	Google Scholar	2018	https://doi.org/10.1038/s41386-018-0252-0	No	Study whose sample had other disorder or comorbidity associated or not with CUD
Prefrontal fNIRS-based clinical data analysis of brain functions in individuals abusing different types of drugs	Background The activation degree of the orbitofrontal cortex (OFC) functional area in drug abusers is directly related to the craving for drugs and the tolerance to punishment. Currently, among the clinical research on drug rehabilitation, there has been little analysis of the OFC activation in individuals abusing different types of drugs, including heroin, methamphetamine, and mixed drugs. There…	Google Scholar	2021	https://doi.org/10.1186/s13326-021-00256-y	No	Study whose sample had other disorder or comorbidity associated or not with CUD
Prenatal cocaine exposure and adolescent neural responses to appetitive and stressful stimuli	Preclinical research has demonstrated the effects of prenatal cocaine exposure (PCE) on brain regions involved in emotional regulation, motivational control, and addiction vulnerability—eg, the ventral striatum (VS), anterior cingulate (ACC), and prefrontal cortex (PFC). However, little is known about the function of these regions in human adolescents with PCE. Twenty-two adolescents with PCE and…	Pubmed/Portal Regional da BVS/Google Scholar	2014	https://doi.org/10.1038/npp.2014.133	No	Study not addressing cocaine craving per se (craving in general, craving triggered by other substances, treatment of CUD, other facets of CUD, etc.)
Prenatal cocaine exposure, illicit-substance use and stress and craving processes during adolescence	Background Prenatal cocaine exposure (PCE) is associated with increased rates of illicit-substance use during adolescence. In addition, both PCE and illicit-substance use are associated with alterations in cortico-striato-limbic neurocircuitry, development of which is ongoing throughout adolescence. However, the relationship between illicit-substance use, PCE and functional neural responses has n…	Pubmed/Portal Regional da BVS/Google Scholar	2015	https://doi.org/10.1016/j.drugalcdep.2015.11.012	No	Study not addressing cocaine craving per se (craving in general, craving triggered by other substances, treatment of CUD, other facets of CUD, etc.)
Presumed structural and functional neural recovery after long-term abstinence from cocaine in male military veterans	Cumulative evidence suggests that cocaine use could alter the structure and function of different brain systems. However, the extent to which the altered brain structure and function possibly recover over time after cocaine abstinence remains less clear. The present study examines 39 male military veterans with different stages of cocaine addiction and long-term abstinence (from 1 year up to 30 y…	Pubmed/Portal Regional da BVS	2018	https://doi.org/10.1016/j.pnpbp.2018.01.024	No	Study not addressing cocaine craving per se (craving in general, craving triggered by other substances, treatment of CUD, other facets of CUD, etc.)
Pretreatment Brain Activation During Stroop Task Is Associated with Outcomes in Cocaine-Dependent Patients	Background Cognitive behavioral and related therapies for cocaine dependence may exert their effects, in part, by enhancing cognitive control over drug use behavior. No prior studies have systematically examined the neural correlates of cognitive control as related to treatment outcomes for cocaine dependence. Methods Twenty treatment-seeking cocaine-dependent individuals performed a Stroop color…	Google Scholar	2008	https://doi.org/10.1016/j.biopsych.2008.05.024	No	Study not addressing cocaine craving per se (craving in general, craving triggered by other substances, treatment of CUD, other facets of CUD, etc.)
Prior Cocaine Exposure Increases Firing to Immediate Reward While Attenuating Cue and Context Signals Related to Reward Value in the Insula	The insula contributes to behavioral control and is disrupted by substance abuse, yet we know little about the neural signals underlying these functions or how they are disrupted after chronic drug self-administration. Here, male and female rats self-administered either cocaine (experimental group) or sucrose (control) for 12 consecutive days. After a 1 month withdrawal period, we recorded from i…	Google Scholar	2021	https://doi.org/10.1523/JNEUROSCI.3025-20.2021	No	Animal study Study not addressing cocaine craving per se (craving in general, craving triggered by other substances, treatment of CUD, other facets of CUD, etc.)
Prospects for Human Pharmacological Functional Magnetic Resonance Imaging (phMRI)	No abstract available	Google Scholar	2001	https://doi.org/10.1177/0091270001417005	No	Review Study not addressing cocaine craving per se (craving in general, craving triggered by other substances, treatment of CUD, other facets of CUD, etc.)
Psychophysiological prediction of choice: relevance to insight and drug addiction	An important goal of addiction research and treatment is to predict behavioural responses to drug-related stimuli. This goal is especially important for patients with impaired insight, which can interfere with therapeutic interventions and potentially invalidate self-report questionnaires. This research tested (i) whether event-related potentials, specifically the late positive potential, predict…	Google Scholar	2012	https://doi.org/10.1093/brain/aws252	No	Study not addressing cocaine craving per se (craving in general, craving triggered by other substances, treatment of CUD, other facets of CUD, etc.)
Psychostimulants Induce Low-Frequency Oscillations in the Firing Activity of Dopamine Neurons	The reinforcing properties of psychostimulants depend critically on their effects on dopamine (DA) neurons in the ventral tegmental area (VTA). Using in vivo single unit recording in rats and spectral analysis, this study presents evidence for a new, non-DA-mediated effect of psychostimulants on VTA DA neurons. Thus, as previously observed with D-amphetamine, all psychostimulants tested, includin…	Google Scholar	2004	https://doi.org/10.1038/sj.npp.1300534	No	Animal study Study not addressing cocaine craving per se (craving in general, craving triggered by other substances, treatment of CUD, other facets of CUD, etc.)
Quantitative Electroencephalographic Studies of Cue-Induced Cocaine Craving	Quantitative electroencephalographic (qEEG) profiles were studied in cocaine dependent patients in response to cocaine cue exposure. Using neurometric analytical methods, the spectral power of each primary bandwidth was computed and topographically mapped. Additional measures of cue-reactivity included cocaine craving, anxiety and related subjective ratings, and physiological measures of skin con…	Google Scholar	2003	https://doi.org/10.1177/155005940303400305	No	Study whose sample had other disorder or comorbidity associated or not with CUD
Re-appraisal of negative emotions in cocaine dependence: dysfunctional corticolimbic activation and connectivity	Cocaine dependence is associated with pronounced elevations of negative affect and deficient regulation of negative emotions. We aimed to investigate the neural substrates of negative emotion regulation in cocaine-dependent individuals (CDI), as compared to non-drug-using controls, using functional magnetic resonance imaging (fMRI) during a re-appraisal task. Seventeen CDI abstinent for at least …	Google Scholar	2012	https://doi.org/10.1111/j.1369-1600.2012.00497.x	No	Study not addressing cocaine craving per se (craving in general, craving triggered by other substances, treatment of CUD, other facets of CUD, etc.)
Recent advances in the pharmacotherapy of cocaine dependence	The pharmacotherapy of cocaine dependence is a rapidly developing field of research that may soon produce efficacious medications. Expanding research on reward-related brain circuitry, which is acutely activated and chronically dysregulated by cocaine, has helped reveal the neurobiological features of cocaine dependence and is guiding pharmacologic strategies that have significant potential to im…	Google Scholar	2004	https://doi.org/10.1007/s11920-004-0018-8	No	Review Study not addressing cocaine craving per se (craving in general, craving triggered by other substances, treatment of CUD, other facets of CUD, etc.)
Reduced metabolism in brain "control networks" following cocaine-cues exposure in female cocaine abusers	Objective Gender differences in vulnerability for cocaine addiction have been reported. Though the mechanisms are not understood, here we hypothesize that gender differences in reactivity to conditioned-cues, which contributes to relapse, are involved. Method To test this we compared brain metabolism (using PET and 18FDG) between female (n = 10) and male (n = 16) active cocaine abusers when they …	Pubmed/Portal Regional da BVS/Google Scholar	2011	https://doi.org/10.1371/journal.pone.0016573	No	Study not addressing cocaine craving per se (craving in general, craving triggered by other substances, treatment of CUD, other facets of CUD, etc.)
Regional brain metabolic activation during craving elicited by recall of previous drug experiences	Cocaine cues elicit craving and physiological responses. The cerebral circuits involved in these are poorly understood. The purpose of this study was to assess the relation between regional brain activation and cocaine cue elicited responses. Thirteen right-handed cocaine abusers were scanned with positron emission tomography (PET) and [F-18] fluorodeoxyglucose (FDG) twice; during an interactive …	Pubmed/Portal Regional da BVS/Google Scholar	1999	https://doi.org/10.1016/s0024-3205(98)00619-5	Yes	-
Regulation of Opioid Receptors by Cocaine	Cocaine is a widely abused psychostimulant. Its direct actions include inhibition of dopamine, serotonin, and norepinephrine reuptake into presynaptic nerve terminals, thereby potentiating the actions of these transmitters in the synapse. A variety of studies have demonstrated that cocaine can also have profound effects on the endogenous opioid system. Compelling evidence points to the importance…	Google Scholar	2006	https://doi.org/10.1111/j.1749-6632.2001.tb03559.x	No	Book chapter
Rehabilitating the addicted brain with transcranial magnetic stimulation	Substance use disorders (SUDs) are one of the leading causes of morbidity and mortality worldwide. In spite of considerable advances in understanding the neural underpinnings of SUDs, therapeutic options remain limited. Recent studies have highlighted the potential of transcranial magnetic stimulation (TMS) as an innovative, safe and cost-effective treatment for some SUDs. Repetitive TMS (rTMS) i…	Google Scholar	2017	https://doi.org/10.1038/nrn.2017.113	No	Review Study not addressing cocaine craving per se (craving in general, craving triggered by other substances, treatment of CUD, other facets of CUD, etc.)
Relationship between subjective effects of cocaine and dopamine transporter occupancy	Cocaine is believed to work by blocking the dopamine transporter (DAT) and thereby increasing the availability of free dopamine within the brain. Although this concept is central to current cocaine research and to treatment development, a direct relationship between DAT blockade and the subjective effects of cocaine has not been demonstrated in humans. We have used positron emission tomography to…	Google Scholar	1997	https://doi.org/10.1038/386827a0	No	Study not addressing cocaine craving per se (craving in general, craving triggered by other substances, treatment of CUD, other facets of CUD, etc.)
Repeated stimulation of the dorsolateral-prefrontal cortex improves executive dysfunctions and craving in drug addiction: A randomized, double-blind, parallel-group study	Background According to the neurocognitive model of addiction, the development and maintenance of drug addiction is associated with cognitive control deficits, as well as decreased activity of prefrontal regions, especially the dorsolateral prefrontal cortex (DLPFC). This study investigated how improving executive functions (EFs) impacts methamphetamine-use disorder, which has been less explored …	Google Scholar	2020	https://doi.org/10.1016/j.brs.2019.12.028	No	Study whose sample had other disorder or comorbidity associated or not with CUD
Repetitive transcranial magnetic stimulation in treatment-seeking subjects with cocaine use disorder: A randomized, double-blind, sham-controlled trial	Background Cocaine use disorder (CUD) is a chronic and relapsing brain disorder with no approved treatments. Repetitive transcranial magnetic stimulation (rTMS) has shown promising results in open label and single-blind studies, reducing cocaine craving and consumption. Although, large randomized, double-blind, controlled trials are still missing. Objective This multi-center, randomized, double-b…	Pubmed/Google Scholar	2022	https://doi.org/10.1016/j.pnpbp.2022.110513	No	Study not addressing cocaine craving per se (craving in general, craving triggered by other substances, treatment of CUD, other facets of CUD, etc.)
Repetitive transcranial magnetic stimulation of the left dorsolateral prefrontal cortex may improve symptoms of anhedonia in individuals with cocaine use disorder: A pilot study	Cocaine use disorder (CUD) is characterized by positive symptoms, such as craving, and negative affective states, all of which may drive drug taking and relapse. One prominent symptom that is part of the negative affective states is termed anhedonia, and is defined as an impaired ability to experience pleasure from natural rewards such as food, water, sex, and nurturing. From a neurobiological st…	Google Scholar	2018	https://doi.org/10.1016/j.brs.2018.06.001	No	Study not addressing cocaine craving per se (craving in general, craving triggered by other substances, treatment of CUD, other facets of CUD, etc.)
Report of transient events in a cocaine-dependent volunteer who received iTBS	We report two clinically-significant events in an individual after intermittent theta-burst stimulation (iTBS) at the National Institute of Drug Abuse (NIDA) Intramural Research Program in Baltimore, Maryland. Both were reported to the NIDA-Institutional Review Board (IRB) and the Food and Drug Administration (FDA). The participant, a 33-year-old, TMS-naïve, African American female, had no histor…	Google Scholar	2018	https://doi.org/10.1016/j.brs.2018.01.004	No	Study not addressing cocaine craving per se (craving in general, craving triggered by other substances, treatment of CUD, other facets of CUD, etc.)
Research progress of functional near infrared imaging in the field of drug addiction	Functional near-infrared spectroscopy (fNIRS) is a new non-invasive brain near-infrared spectroscopy technology, which has the advantages of low cost, portability and real-time continuous dynamic capture, it is widely used in different clinical situations. In the field of addiction, fNIRS can be used in assessment studies of neurocognitive abilities and intervention effects of different addictive…	Google Scholar	2022	https://doi.org/10.1145/3570773.3570838	No	Review Study not addressing cocaine craving per se (craving in general, craving triggered by other substances, treatment of CUD, other facets of CUD, etc.)
Resting State Functional Connectivity of the Lateral and Medial Hypothalamus in Cocaine Dependence: An Exploratory Study	The role of dopamine in cocaine misuse has been extensively documented for the mesocorticolimbic circuit. Preclinical work from earlier lesion studies to recent multidisciplinary investigations has suggested that the hypothalamus is critically involved in motivated behavior, with the lateral and medial hypothalamus each involved in waking/feeding and resting/satiety. However, little is known of h…	Pubmed/Portal Regional da BVS	2018	https://doi.org/10.3389/fpsyt.2018.00344	Yes	-
Resting state hypothalamic and dorsomedial prefrontal cortical connectivity of the periaqueductal gray in cocaine addiction	Cocaine-dependent (CD) individuals demonstrate significant anxiety and dysphoria during withdrawal, a negative emotional state that may perpetuate drug seeking and consumption. An extensive body of work has focused on characterizing reward circuit dysfunction, but relatively little is known about the pain circuit during cocaine withdrawal. In an earlier study, we highlighted how cue-elicited func…	Pubmed/Portal Regional da BVS	2020	https://doi.org/10.1111/adb.12989	Yes	-
Reward Contingencies Improve Goal-Directed Behavior by Enhancing Posterior Brain Attentional Regions and Increasing Corticostriatal Connectivity in Cocaine Addicts	The dopaminergic system provides the basis for the interaction between motivation and cognition. It is triggered by the possibility of obtaining rewards to initiate the neurobehavioral adaptations necessary to achieve them by directing the information from motivational circuits to cognitive and action circuits. In drug addiction, the altered dopamine (DA) modulation of the meso-cortico-limbic rew…	Pubmed/Portal Regional da BVS	2016	https://doi.org/10.1371/journal.pone.0167400	Yes	-
Reward-related dorsal striatal activity differences between former and current cocaine dependent individuals during an interactive competitive game	Cocaine addiction is characterized by impulsivity, impaired social relationships, and abnormal mesocorticolimbic reward processing, but their interrelationships relative to stages of cocaine addiction are unclear. We assessed blood-oxygenation-level dependent (BOLD) signal in ventral and dorsal striatum during functional magnetic resonance imaging (fMRI) in current (CCD; n = 30) and former (FCD; …	Pubmed/Portal Regional da BVS/Google Scholar	2012	https://doi.org/10.1371/journal.pone.0034917	No	Study not addressing cocaine craving per se (craving in general, craving triggered by other substances, treatment of CUD, other facets of CUD, etc.)
Reward-Related Responses and Tonic Craving in Cocaine Addiction: An Imaging Study of the Monetary Incentive Delay Task	Background Cocaine addiction is associated with altered sensitivity to natural reinforcers and intense drug craving. However, previous findings on reward-related responses were mixed, and few studies have examined whether reward responses relate to tonic cocaine craving. Methods We combined functional magnetic resonance imaging and a monetary incentive delay task to investigate these issues. Imag…	Pubmed/Portal Regional da BVS/Google Scholar	2021	https://doi.org/10.1093/ijnp/pyab016	Yes	-
Robust Changes in Reward Circuitry During Reward Loss in Current and Former Cocaine Users During Performance of a Monetary Incentive Delay Task	Background Abnormal function in reward circuitry in cocaine addiction could predate drug use as a risk factor, follow drug use as a consequence of substance-induced alterations, or both. Methods We used a functional magnetic resonance imaging monetary incentive delay task (MIDT) to investigate reward-loss neural response differences among 42 current cocaine users, 35 former cocaine users, and 47 …	Google Scholar	2013	https://doi.org/10.1016/j.biopsych.2013.04.029	No	Study not addressing cocaine craving per se (craving in general, craving triggered by other substances, treatment of CUD, other facets of CUD, etc.)
Role of personality traits in cocaine craving throughout an outpatient psychosocial treatment program	Objective: Cocaine dependence is a major international public health concern. Its chronically relapsing nature is possibly related to craving intensity, which can be influenced by diverse biological and psychological aspects. This study aimed to evaluate the role of different personality traits in craving measured throughout a psychosocial treatment program. Method: The sample comprised 66 cocain…	Google Scholar	2014	https://doi.org/10.1590/1516-4446-2013-1206	No	Study with no usage of imaging techniques and neurostimulation/modulation methods
Role of the anterior cingulate and medial orbitofrontal cortex in processing drug cues in cocaine addiction	Our goal in the current report was to design a new functional magnetic resonance imaging (fMRI) task to probe the role of the anterior cingulate cortex (ACC) and orbitofrontal cortex (OFC) in processing of salient symptom-related cues during the simultaneous performance of an unrelated task in drug-addicted persons. We used a novel fMRI color-word drug Stroop task in 14 individuals with cocaine u…	Google Scholar	2007	https://doi.org/10.1016/j.neuroscience.2006.11.024	No	Study not addressing cocaine craving per se (craving in general, craving triggered by other substances, treatment of CUD, other facets of CUD, etc.)
rTMS Reduces Psychopathological Burden and Cocaine Consumption in Treatment-Seeking Subjects With Cocaine Use Disorder: An Open Label, Feasibility Study	Introduction: Cocaine use disorder (CUD) currently represents a notable public health concern, linked with significant disability, high chances of chronicity, and lack of effective pharmacological or psychological treatments. Repetitive transcranial magnetic stimulation (rTMS) is supposed to be a potential therapeutic option for addictive disorders. Aim of this study was to evaluate the feasibili…	Pubmed/Google Scholar	2019	https://doi.org/10.3389/fpsyt.2019.00621	No	Study not addressing cocaine craving per se (craving in general, craving triggered by other substances, treatment of CUD, other facets of CUD, etc.)
Severity of neuropsychological impairment in cocaine and alcohol addiction: association with metabolism in the prefrontal cortex	We used exploratory and confirmatory statistical approaches to study the severity of neuropsychological (NP) impairment in 42 crack/cocaine addicted subjects and in 112 comparison subjects (40 alcoholics and 72 controls). Twenty neuropsychological test indices most reliably defining predetermined cognitive domains were submitted to exploratory factor analysis. A four-dimensional model of neurocog…	Pubmed	2004	https://doi.org/10.1016/j.neuropsychologia.2004.04.002	No	Study whose sample had other disorder or comorbidity associated or not with CUD
Sex differences in brain activation during stress imagery in abstinent cocaine users: a functional magnetic resonance imaging study	Background Because stress mediates drug seeking and relapse, and sex differences have been observed in stress and in the development of cocaine addiction, in this study we used functional neuroimaging to examine the effect of sex on stress responses in abstinent cocaine users. Methods In a functional magnetic resonance imaging session, 17 male and 10 female cocaine-dependent subjects participated…	Pubmed/Portal Regional da BVS/Google Scholar	2005	https://doi.org/10.1016/j.biopsych.2004.11.048	Yes	-
Sex-dependent prefrontal cortex activation in regular cocaine users: A working memory functional magnetic resonance imaging study	Although two thirds of patients with a cocaine use disorder (CUD) are female, little is known about sex differences in the (neuro)pathology of CUD. The aim of this explorative study was to investigate sex-dependent differences in prefrontal cortex (PFC) functioning during a working memory (WM) functional magnetic resonance imaging (fMRI) task in regular cocaine users (CUs), as PFC deficits are im…	Google Scholar	2021	https://doi.org/10.1111/adb.13003	No	Study not addressing cocaine craving per se (craving in general, craving triggered by other substances, treatment of CUD, other facets of CUD, etc.)
Short-term treatment with citicoline (CDP-choline) attenuates some measures of craving in cocaine-dependent subjects: a preliminary report	The administration of cytidine-5′-diphosphate choline (CDP-choline, citicoline) to animals increases the rate of membrane phospholipid synthesis and elevates brain dopamine levels. Because cocaine dependence has been associated with increases in brain phospholipid precursors, as well as depletion of dopamine within the central nervous system, the present outpatient study was conducted to assess t…	Google Scholar	1999	https://doi.org/10.1007/s002130050871	No	Study not addressing cocaine craving per se (craving in general, craving triggered by other substances, treatment of CUD, other facets of CUD, etc.)
Sleep quality improves during treatment with repetitive transcranial magnetic stimulation (rTMS) in patients with cocaine use disorder: a retrospective observational study	Background Sleep disturbance is a prominent and common complaint in people with cocaine use disorder (CUD), either during intake or withdrawal. Repetitive transcranial magnetic stimulation (rTMS) has shown promise as a treatment for CUD. Thus, we evaluated the relationship between self-perceived sleep quality and cocaine use pattern variables in outpatients with CUD undergoing an rTMS protocol ta…	Pubmed/Google Scholar	2020	https://doi.org/10.1186/s12888-020-02568-2	No	Study not addressing cocaine craving per se (craving in general, craving triggered by other substances, treatment of CUD, other facets of CUD, etc.)
State-Dependent Effects of Ventromedial Prefrontal Cortex Continuous Thetaburst Stimulation on Cocaine Cue Reactivity in Chronic Cocaine Users	Cue-induced craving is a significant barrier to obtaining abstinence from cocaine. Neuroimaging research has shown that cocaine cue exposure evokes elevated activity in a network of frontal-striatal brain regions involved in drug craving and drug seeking. Prior research from our laboratory has demonstrated that when targeted at the medial prefrontal cortex (mPFC), continuous theta burst stimulati…	Pubmed	2019	https://doi.org/10.3389/fpsyt.2019.00317	No	Study not addressing cocaine craving per se (craving in general, craving triggered by other substances, treatment of CUD, other facets of CUD, etc.)
Stimulant withdrawal	The current paper is a review of the literature on abstinence symptomatology after stimulant use. The studies performed indicate biological and physical changes during abstinence. One outpatient study suggests a phasic model of stimulant abstinence which is characterized by a ‘crash’, ‘withdrawal’, and ‘extinction’ phase. However, two inpatient studies do not confirm these findings. In contrast, …	Google Scholar	1994	https://doi.org/10.1111/j.1360-0443.1994.tb03746.x	No	Review Study not addressing cocaine craving per se (craving in general, craving triggered by other substances, treatment of CUD, other facets of CUD, etc.)
Stimulant-induced dopamine increases are markedly blunted in active cocaine abusers	Dopamine signaling in nucleus accumbens is essential for cocaine reward. Interestingly, imaging studies have reported blunted dopamine increases in striatum (assessed as reduced binding of [11C]raclopride to D2/D3 receptors) in detoxified cocaine abusers. Here, we evaluate whether the blunted dopamine response reflected the effects of detoxification and the lack of cocaine-cues during stimulant e…	Pubmed/Portal Regional da BVS/Google Scholar	2014	https://doi.org/10.1038/mp.2014.58	No	Study whose sample had no diagnosis of CUD
Striatal dopamine D2 receptor availability predicts the thalamic and medial prefrontal responses to reward in cocaine abusers three years later	Low levels of dopamine (DA) D2 receptor availability at a resting baseline have been previously reported in drug addicted individuals and have been associated with reduced ventral and dorsal prefrontal metabolism. The reduction in DA D2 receptor availability along with the reduced ventral frontal metabolism is thought to underlie compromised sensitivity to nondrug reward, a core characteristic of…	Google Scholar	2009	https://doi.org/10.1002/syn.20741	No	Study not addressing cocaine craving per se (craving in general, craving triggered by other substances, treatment of CUD, other facets of CUD, etc.)
Synaptic mechanisms underlying persistent cocaine craving	Although it is challenging for individuals with cocaine addiction to achieve abstinence, the greatest difficulty is avoiding relapse to drug taking, which is often triggered by cues associated with prior cocaine use. This vulnerability to relapse persists for long periods (months to years) after abstinence is achieved. Here, I discuss rodent studies of cue-induced cocaine craving during abstinenc…	Google Scholar	2016	https://doi.org/10.1038/nrn.2016.39	No	Review Animal study
The Affective and Neural Correlates of Heroin versus Cocaine Use in Addiction Are Influenced by Environmental Setting But in Opposite Directions	Previous studies have shown that individuals with heroin and cocaine addiction prefer to use these drugs in distinct settings: mostly at home in the case of heroin and mostly outside the home in the case of cocaine. Here we investigated whether the context would modulate the affective and neural responses to these drugs in a similar way. First, we used a novel emotional task to assess the affecti…	Google Scholar	2018	https://doi.org/10.1523/JNEUROSCI.0019-18.2018	No	Study whose sample had other disorder or comorbidity associated or not with CUD Study not addressing cocaine craving per se (craving in general, craving triggered by other substances, treatment of CUD, other facets of CUD, etc.)
The cerebellum in drug craving	Craving has been considered one of the core features of addiction. It can be defined as the urge or conscious desire to use a drug elicited by the drug itself, drug-associated cues or stressors. Craving plays a major role in relapse, even after prolonged periods of abstinence, as well as in the maintenance of drug seeking in non-abstinent addicts. The circuitry of craving includes medial parts of…	Google Scholar	2017	https://doi.org/10.1016/j.drugalcdep.2016.12.028	No	Review
The clinical neurobiology of drug craving	Drug craving has re-emerged as a relevant and important construct in the pathophysiology of addiction with its inclusion in DSM-V as a key clinical symptom of addictive disorders. This renewed focus has been due in part to the recent neurobiological evidence on craving-related neural activation and clinical evidence supporting its association with drug use, relapse, and recovery processes. This r…	Google Scholar	2013	https://doi.org/10.1016/j.conb.2013.05.001	No	Review
The dopamine hypothesis of the reinforcing properties of cocaine	A variety of evidence suggests a ‘dopamine hypothesis’ for the reinforcing properties of cocaine. This hypothesis proposes that cocaine binds at the dopamine transporter and mainly inhibits neurotransmitter re-uptake; the resulting potentiation of dopaminergic neurotransmission in mesolimbocortical pathways ultimately causes reinforcement. This model suggests potential medications for treatment o…	Google Scholar	1991	https://doi.org/10.1016/0166-2236(91)90141-G	No	Review Study not addressing cocaine craving per se (craving in general, craving triggered by other substances, treatment of CUD, other facets of CUD, etc.)
The effect of N-acetylcysteine and working memory training on neural mechanisms of working memory and cue reactivity in regular cocaine users	The current study investigated the combined effects of N-acetylcysteine and working memory (WM) training on behavioral and neural mechanisms of cue reactivity and WM in cocaine users in a randomized, double-blind design. Twenty-four of 38 cocaine-using men completed a 25-day treatment with either 2400 mg/day NAC or placebo. Both groups performed WM-training. During pre- and post-test lab-visits, …	Pubmed	2019	https://doi.org/10.1016/j.pscychresns.2019.03.011	No	Study not addressing cocaine craving per se (craving in general, craving triggered by other substances, treatment of CUD, other facets of CUD, etc.)
The effect of practice on a sustained attention task in cocaine abusers	Habituation enables the organism to attend selectively to novel stimuli by diminishing no-longer necessary responses to repeated stimuli. Because the prefrontal cortex (PFC) has a core role in monitoring attention and behavioral control especially under novelty, neural habituation responses may be modified in drug addiction, a psychopathology that entails PFC abnormalities in both structure and f…	Pubmed/Portal Regional da BVS/Google Scholar	2007	https://doi.org/10.1016/j.neuroimage.2006.12.004	No	Study not addressing cocaine craving per se (craving in general, craving triggered by other substances, treatment of CUD, other facets of CUD, etc.)
The effects of an acute bout of exercise on neural activity in alcohol and cocaine craving: study protocol for a randomised controlled trial	Background Numerous studies suggest that exercise may be an effective adjunct treatment for substance use disorders. It has been suggested that exercise-induced improvements in inhibitory control may reduce craving for the substance of abuse. However, this potential mechanism has seldom been researched. Objectives The aim of the ExAlCo Study is to examine how acute bouts of exercise, at varying i…	Pubmed/Google Scholar	2018	https://doi.org/10.1186/s13063-018-3062-0	No	Study not addressing cocaine craving per se (craving in general, craving triggered by other substances, treatment of CUD, other facets of CUD, etc.)
The Effects of Repetitive Transcranial Magnetic Stimulation in Reducing Cocaine Craving and Use	Given the scale and complexity of cocaine abuse in individual, social and public health terms, new forms of treatment are urgently needed. The therapeutic uses of Transcranial Magnetic Stimulation (TMS) for reducing consumption by those who abuse cocaine have been explored since 2003. This article reports an integrative review of seven trials carried out from 2007 to 2016, investigating the use o…	Google Scholar	2019	https://doi.org/10.1097/ADT.0000000000000169	No	Review Study not addressing cocaine craving per se (craving in general, craving triggered by other substances, treatment of CUD, other facets of CUD, etc.)
The effects of the selective 5-HT1B receptor agonist, CP94253, on cocaine seeking and anxiety	Exposure to cues associated with cocaine or cocaine itself can elicit incentive motivation that manifests as craving in humans and cocaine-seeking behavior in animals. We have previously reported that a 5-HT1B/1A receptor agonist attenuates cocaine-seeking behavior elicited by either cocaine cues or cocaine priming, and these effects are reversed by a 5-HT1B antagonist. However, we also casually …	Google Scholar	2006	https://doi.org/10.1096/fasebj.20.4.A236-b	No	Animal study
The hypodopaminergic state ten years after: transcranial magnetic stimulation as a tool to test the dopamine hypothesis of drug addiction	An altered dopamine transmission has been described for different types of addiction for a long time. Preclinical and clinical evidence support the hypodopaminergic hypothesis and underpin the need to increase dopamine transmission to obtain therapeutic benefit. Repetitive transcranial magnetic stimulation (rTMS) of prefrontal cortex shows efficacy in treating some forms of addiction. Recent imag…	Google Scholar	2021	https://doi.org/10.1016/j.coph.2020.11.001	No	Review Study not addressing cocaine craving per se (craving in general, craving triggered by other substances, treatment of CUD, other facets of CUD, etc.)
The Measurement of Craving	This article presents an overview of the definition and measurement of “craving” as it is applied to drug and alcohol abuse research. Examples of craving measures are described and organized in terms of whether they structure craving as a single factor or as a multi-factorial construct. The application of craving scales in cue-conditioning studies, in medication treatment trials, and as outcome m…	Google Scholar	2001	https://doi.org/10.1300/J069v20n03_07	No	Study not addressing cocaine craving per se (craving in general, craving triggered by other substances, treatment of CUD, other facets of CUD, etc.)
The neural correlates of cue-induced craving in cocaine-dependent women	OBJECTIVE: Drug use reminders are associated with localized changes in brain activity related to intense drug wanting or craving in cocaine-dependent men. While cocaine dependence is prevalent and disabling in women, and certain clinically relevant sex differences exist, there is an absence of knowledge related to the neural correlates of cocaine craving in cocaine-dependent women. METHOD: The di…	Pubmed/Portal Regional da BVS/Google Scholar	2004	https://doi.org/10.1176/appi.ajp.161.2.233	Yes	-
The Neuropsychiatry of Chronic Cocaine Abuse	This review integrates findings from neuropsychological, PET, and MRI studies in human subjects and neurochemical findings in animals to make inferences about neuropsychiatric consequences of chronic abuse of cocaine. It also aims to develop insights into brain–behavioral relationships that may explain the perpetuation of addictive behaviors. Such insights promise to lead to a better understandin…	Google Scholar	1998	https://doi.org/10.1176/jnp.10.3.280	No	Review Study not addressing cocaine craving per se (craving in general, craving triggered by other substances, treatment of CUD, other facets of CUD, etc.)
The relationship between craving and insular morphometry in regular cocaine users: Does sex matter?	While it has been suggested that cocaine use and relapse in women is more strongly related to stress-relief craving, whereas cocaine use in men is more strongly related to reward craving, the neural mechanisms that underlie these differences are poorly understood. The aim of this study was to investigate sex-dependent differences in insular morphometry and associations with craving, in a sample o…	Pubmed/Portal Regional da BVS	2022	https://doi.org/10.1111/adb.13157	Yes	-
The relationship between years of cocaine use and brain activation to cocaine and response inhibition cues	Aims Functional magnetic resonance imaging research has attempted to elucidate the neurobehavioral underpinnings of cocaine dependence by evaluating differences in brain activation to cocaine and response inhibition cues between cocaine-dependent individuals and controls. This study investigated associations between task-related brain activation and cocaine use characteristics. Design Cross-secti…	Google Scholar	2014	https://doi.org/10.1111/add.12666	No	Study not addressing cocaine craving per se (craving in general, craving triggered by other substances, treatment of CUD, other facets of CUD, etc.)
The role of dopamine in human addiction: From reward to motivated attention	There is general consensus among preclinical researchers that dopamine plays an important role in the development and persistence of addiction. However, the precise role of dopamine in addictive behaviors is far from clear and only a few clinical studies on the role of dopamine in human addiction have been conducted so far. The present paper reviews studies addressing the role of dopamine in huma…	Google Scholar	2005	https://doi.org/10.1016/j.ejphar.2005.09.025	No	Review
The Role of Dopamine in Value-Based Attentional Orienting	Reward learning gives rise to strong attentional biases. Stimuli previously associated with reward automatically capture visual attention regardless of intention [1, 2, 3, 4, 5, 6, 7, 8, 9, 10, 11, 12]. Dopamine signaling within the ventral striatum plays an important role in reward learning, representing the expected reward initiated by a cue [13, 14]. How dopamine and the striatum may be involv…	Google Scholar	2016	https://doi.org/10.1016/j.cub.2015.12.062	No	Study not addressing cocaine craving per se (craving in general, craving triggered by other substances, treatment of CUD, other facets of CUD, etc.)
The use of brain imaging to elucidate neural circuit changes in cocaine addiction	Within substance abuse, neuroimaging has experienced tremendous growth as both a research method and a clinical tool in the last decade. The application of functional imaging methods to cocaine dependent patients and individuals in treatment programs, has revealed that the effects of cocaine are not limited to dopamine-rich subcortical structures, but that the cortical projection areas are also d…	Google Scholar	2012	https://doi.org/10.2147%2FSAR.S35153	No	Review Study not addressing cocaine craving per se (craving in general, craving triggered by other substances, treatment of CUD, other facets of CUD, etc.)
The use of cognitive training, combined with tDCS, for craving reduction and inhibitory control improvement in cocaine dependence: a case study	Research in the field of pathological addictions has shown how the need and the search for substance are maintained or exacerbated by environmental stimuli linked to the substance (trigger), that determine the state of craving. Many studies consider the craving as a conditioning response, i.e. an active behavior in search of the substance.The resulting obsessive behavior, linked to the search for…	Google Scholar	2021	https://doi.org/10.1109/MeMeA52024.2021.9478681	No	Study not addressing cocaine craving per se (craving in general, craving triggered by other substances, treatment of CUD, other facets of CUD, etc.)
The Use of Neuromodulation in the Treatment of Cocaine Dependence	Cocaine-related disorders are currently among the most devastating mental diseases, as they impoverish all spheres of life resulting in tremendous economic, social, and moral costs. Despite multiple efforts to tackle cocaine dependence, pharmacological as well as cognitive therapies have had limited success. In this review, we discuss the use of recent neuromodulation techniques, such as conventi…	Pubmed/Portal Regional da BVS/Google Scholar	2014	https://doi.org/10.1097/adt.0b013e31827b5a2c	No	Review Study not addressing cocaine craving per se (craving in general, craving triggered by other substances, treatment of CUD, other facets of CUD, etc.)
Transcranial Direct Current Stimulation in Addiction	In the field of drug addiction, despite the enormous efforts to find effective medications, there are only a handful of approved pharmacological treatments, with limited efficacy. Neuromodulation techniques, such as transcranial direct current stimulation (tDCS), could target different neural circuits implicated in drug addiction, such as the Dorso-Lateral-Prefrontal-Cortex (DLPFC) and its intera…	Google Scholar	2020	https://doi.org/10.1007/978-3-030-43356-7_19	No	Book chapter Study not addressing cocaine craving per se (craving in general, craving triggered by other substances, treatment of CUD, other facets of CUD, etc.)
Transcranial direct current stimulation in cocaine use disorders: preliminary findings	Introduction: Transcranial Direct Current Stimulation (tDCS) is a noninvasive, well tollerated, simple to use neuromodulation technique. Recently its application on the dorsolateral prefrontal cortex (DLPFC) was reported to be a possible tool to reduce craving in substance use disorders. In this double blind sham-controlled study we aimed to evaluate the efficacy of tDCS in the treatment of Cocai…	Google Scholar	2019	https://doi.org/10.1016/j.brs.2018.12.598	No	Study not addressing cocaine craving per se (craving in general, craving triggered by other substances, treatment of CUD, other facets of CUD, etc.)
Transcranial Direct Current Stimulation in Substance Use Disorders	Substance use disorder (SUD) treatments are mostly focused on acute abstinence and much less to manage uncontrollable desire (craving) or relapses. Unfortunately, they have been of modest effectiveness. Here, there is an emergence of noninvasive brain stimulation techniques with the possibility of cortical modulation. There are few, but important, randomized, sham-controlled clinical trials, show…	Google Scholar	2021	https://doi.org/10.1007/978-3-030-76136-3_27	No	Study not addressing cocaine craving per se (craving in general, craving triggered by other substances, treatment of CUD, other facets of CUD, etc.)
Transcranial direct current stimulation produces long-lasting attenuation of cocaine-induced behavioral responses and gene regulation in corticostriatal circuits	Transcranial direct current stimulation (tDCS) is a non-invasive method to modulate cortical excitability. This technique is a promising emerging tool to treat several neuropathologies, including addiction. We have previously shown in mice that repeated tDCS normalizes pathological behaviors associated with chronic nicotine exposure. Here, we evaluated, in adult female mice, the impact of tDCS on…	Google Scholar	2016	https://doi.org/10.1111/adb.12415	No	Animal study Study not addressing cocaine craving per se (craving in general, craving triggered by other substances, treatment of CUD, other facets of CUD, etc.)
Transcranial Direct Current Stimulation Reduces Craving in Substance Use Disorders: A Double-blind, Placebo-Controlled Study	Objectives The use of transcranial direct current stimulation (tDCS) in addiction disorders is still on its rise in comparison with pharmacological and psychotherapeutic strategies that still show low level of evidence. In this study, we aimed to evaluate the efficacy of the anodic tDCS for the short-term treatment of substance craving and other psychiatric symptoms. Methods In this randomized, d…	Google Scholar	2019	https://doi.org/10.1097/YCT.0000000000000580	No	Study whose sample had other disorder or comorbidity associated or not with CUD
Transcranial Magnetic Stimulation for the Treatment of Cocaine Addiction	Objective: The aim of this paper is to present the clinical data analysis results from a service delivering repetitive transcranial magnetic stimulation (rTMS) for people with cocaine-use disorder (CUD). Methods: The study was a retrospective investigation of routinely collected data on patients receiving rTMS between 2018 and 2019. Measures used were a cocaine craving Visual Analogue Scale (VAS)…	Google Scholar	2020	https://doi.org/10.4236/ojd.2020.92003	No	Study not addressing cocaine craving per se (craving in general, craving triggered by other substances, treatment of CUD, other facets of CUD, etc.)
Transcranial magnetic stimulation of dorsolateral prefrontal cortex reduces cocaine use: A pilot study	Recent animal studies demonstrate that compulsive cocaine seeking strongly reduces prelimbic frontal cortex activity, while optogenetic stimulation of this brain area significantly inhibits compulsive cocaine seeking, providing a strong rationale for applying brain stimulation to reduce cocaine consumption. Thus, we employed repetitive transcranial magnetic stimulation (rTMS), to test if dorsolat…	Pubmed/Google Scholar	2015	https://doi.org/10.1016/j.euroneuro.2015.11.011	No	Study not addressing cocaine craving per se (craving in general, craving triggered by other substances, treatment of CUD, other facets of CUD, etc.)
Transcranial Magnetic Stimulation of Medial Prefrontal and Cingulate Cortices Reduces Cocaine Self-Administration: A Pilot Study	Background: Previous studies have shown that repetitive transcranial magnetic stimulation (rTMS) to the dorsolateral prefrontal cortex may serve as a potential treatment for cocaine use disorder (CUD), which remains a public health problem that is refractory to treatment. The goal of this pilot study was to investigate the effect of rTMS on cocaine self-administration in the laboratory. In the se…	Google Scholar	2018	https://doi.org/10.3389/fpsyt.2018.00080	No	Study not addressing cocaine craving per se (craving in general, craving triggered by other substances, treatment of CUD, other facets of CUD, etc.)
Transdiagnostic Effects of Ventromedial Prefrontal Cortex Transcranial Magnetic Stimulation on Cue Reactivity	Background Elevated frontal and striatal reactivity to drug cues is a transdiagnostic hallmark of substance use disorders. The goal of these experiments was to determine if it is possible to decrease frontal and striatal reactivity to drug cues in both cocaine users and heavy alcohol users through continuous theta burst stimulation (cTBS) to the left ventromedial prefrontal cortex (VMPFC). Method…	Google Scholar	2018	https://doi.org/10.1016/j.bpsc.2018.03.016	No	Study not addressing cocaine craving per se (craving in general, craving triggered by other substances, treatment of CUD, other facets of CUD, etc.)
Unfolding the real-time neural mechanisms in addiction: Functional near-infrared spectroscopy (fNIRS) as a resourceful tool for research and clinical practice	Neural underpinnings of addiction have been widely investigated using traditional neuroimaging techniques and paradigms. However, certain mechanisms are still underexplored, and existing studies often do not adopt an ecological assessment. Functional near-infrared spectroscopy (fNIRS) emerges as a potential elective tool to assess real-time neural activity with high ecological validity, as well a…	Google Scholar	2022	https://doi.org/10.1016/j.addicn.2022.100048	No	Review Study not addressing cocaine craving per se (craving in general, craving triggered by other substances, treatment of CUD, other facets of CUD, etc.)
Unpacking common and distinct neuroanatomical alterations in cocaine dependent versus pathological gambling	Pathological gambling and cocaine dependence are highly pervasive disorders. Functional neuroimaging evidence implicates aberrant activity of prefrontal striatal pathways in both disorders. It is unclear if the neuroanatomy of these areas is also affected. Participants with pathological gambling (n = 18), cocaine dependence (n = 19) and controls (n = 21) underwent high-resolution structural MRI s…	Pubmed/Portal Regional da BVS	2020	https://doi.org/10.1016/j.euroneuro.2020.01.019	No	Study not addressing cocaine craving per se (craving in general, craving triggered by other substances, treatment of CUD, other facets of CUD, etc.)
Unpleasant Sound Elicits Negative Emotion and Reinstates Drug Seeking	Although previous studies have suggested an association between unpleasant sounds and the use of drugs, scientific evidence supporting this is lacking. This study investigated in rats (male Sprague-Dawley rats) if aversive sounds modulate dopamine (DA) transmission in the mesolimbic reward system and cocaine reinforcement. For sound stimulation, we used artificial low-frequency ultrasound (ALFUS)…	Google Scholar	2019	https://doi.org/10.1007/s12035-019-1609-z	No	Animal study Study not addressing cocaine craving per se (craving in general, craving triggered by other substances, treatment of CUD, other facets of CUD, etc.)
Variation in neurophysiological function and evidence of quantitative electroencephalogram discordance: predicting cocaine-dependent treatment attrition	Cocaine treatment trials suffer from a high rate of attrition. We examined pretreatment neurophysio-logical factors to identify participants at greatest risk. Twenty-five participants were divided intoconcordant and discordant groups following electroencephalogram (EEG) measures recorded priorto a double-blind, placebo-controlled treatmenttrial. Three possible outcomes were examined: successful c…	Pubmed/Portal Regional da BVS	2006	https://doi.org/10.1176/jnp.2006.18.2.208	No	Study not addressing cocaine craving per se (craving in general, craving triggered by other substances, treatment of CUD, other facets of CUD, etc.)
Ventral medial prefrontal cortex (vmPFC) as a target of the dorsolateral prefrontal modulation by transcranial direct current stimulation (tDCS) in drug addiction	Here, we report some electrophysiologic and imaging effects of the transcranial direct current stimulation (tDCS) over the dorsolateral prefrontal cortex (dlPFC) in drug addiction, notably in alcohol and crack-cocaine dependence. The low resolution electromagnetic tomography (LORETA) analysis obtained through event-related potentials (ERPs) under drug-related cues, more specifically in its P3 seg…	Pubmed/Portal Regional da BVS/Google Scholar	2016	https://doi.org/10.1007/s00702-016-1559-9	No	Study whose sample had other disorder or comorbidity associated or not with CUD
Ventral striatal dysfunction in cocaine dependence - difference mapping for subregional resting state functional connectivity	Research of dopaminergic deficits has focused on the ventral striatum (VS) with many studies elucidating altered resting state functional connectivity (rsFC) in individuals with cocaine dependence (CD). The VS comprises functional subregions and delineation of subregional changes in rsFC requires careful consideration of the differences between addicted and healthy populations. In the current stu…	Pubmed/Portal Regional da BVS/Google Scholar	2018	https://doi.org/10.1038/s41398-018-0164-0	Yes	-
Wavelet-transformed temporal cerebral blood flow signals during attempted inhibition of cue-induced cocaine craving distinguish prognostic phenotypes	Background Cocaine addicted patients with positive cocaine urine status at treatment entry are far less likely to have a successful treatment outcome. This work aims to identify brain substrates that can distinguish this group of patients from their cocaine-negative counterparts in order to better understand this clinical phenotype. Going a step beyond conventional functional connectivity, we use…	Pubmed/Portal Regional da BVS	2012	https://doi.org/10.1016/j.drugalcdep.2012.08.018	Yes	-
